# Supplementary material for: Bots in software engineering: a systematic mapping study
Source: PeerJ Comput Sci. 2022 Feb 9;8:e866. doi: 10.7717/peerj-cs.866 (PMC9044364; doi:10.7717/peerj-cs.866)
Supplement: Supplemental Information 1 — This data was used to generate the charts. [file peerj-cs-08-866-s001.xlsx]

## Sheet: Sheet1
Proportion of papers published in every sector (Source for Fig 4)
Categories	Sub-categories	no. of papers	Total no. of papers	Percentage
Application	Software development environment	7	101	0.0693069
	Managing software repositories	27	101	0.267327
	Q&A bots	10	101	0.0990099
Mode of Interaction	Chatbots	11	101	0.108911
	Collaborative bots	11	101	0.108911
	Voice assisted bots	8	101	0.0792079
Design principles	Bot persona	11	101	0.108911
	HCI concepts	16	101	0.158416
		101
	Other miscellaneous articles	4
		105

## Sheet: Sheet2
	Number of articles which shared contents from other sub-categories					Percentage of the respective distribution
	Application	Mode of Interaction	Design principles	Intersection	Total	% Application	% Mode of Interaction	% Design principles	% intersection	Remaining	Full
Application	0	12	9	1	39	0	0.307692	0.230769	0.025641	0.487179	1.05128
Mode of Interaction	8	0	8	2	28	0.285714	0	0.285714	0.0714286	0.5	1.14286
Design principles	13	6	0	0	26	0.5	0.230769	0	0	0.269231	1
	Distribution of contents from other categories (Source for Table 1)
	Application	Mode of Interaction	Design principles	Intersection
Application chart	0.487179	0.307692	0.230769	0.025641
Interaction chart	0.285714	0.5	0.285714	0.0714286
Design chart	0.5	0.230769	0.269231	0
