# Supplementary material for: Bots in software engineering: a systematic mapping study
Source: PeerJ Comput Sci. 2022 Feb 9;8:e866. doi: 10.7717/peerj-cs.866 (PMC9044364; doi:10.7717/peerj-cs.866)
Supplement: Supplemental Information 2 [file peerj-cs-08-866-s002.py]

#!/usr/bin/env python
# coding: utf-8

# This file generates the plots for papers published in computer science and bots in SE over the years

import matplotlib.pyplot as plt
import seaborn as sns
import pandas as pd

data = pd.read_csv('paperlist.csv')

years = data['Publication Year']
years.value_counts()

# tuples represents (year, number of publications in that year)
paper_count = [(2010,0), (2011,0), (2012,0), (2013,0), (2014,0), (2015,0), (2016,2), (2017,8), (2018,11), (2019,33), (2020,41)]

# Data collected from https://dblp.uni-trier.de/statistics/recordsindblp.htmlI
cs_paper_count = [(2010,1503587), (2011,1805445), (2012,2122898), (2013,2438272), (2014,2784180), (2015,3139512), 
                  (2016,3534152), (2017,3929057), (2018,4343119), (2019,4789100), (2020,5286522)]

papers = pd.DataFrame(paper_count, columns=['year', 'count'])
cs_papers = pd.DataFrame(cs_paper_count, columns=['cs_year', 'cs_count'])

frames = [papers, cs_papers]
df = pd.concat(frames, axis=1)
df = df.drop(columns=['cs_year'])

plt.rcdefaults()
sns.set_style("darkgrid")
sns.set(rc={'figure.figsize':(15,8)})
sns.set(font_scale = 1.5)
plt.clf()

fig, ax1 = plt.subplots()
ax2 = ax1.twinx()

ax1.bar(df['year'], df['cs_count'])
ax1.set_xlabel("Year", fontsize=16)
ax1.set_ylabel("No. of papers published in Computer science (bar chart)", fontsize=16)
for k,v in cs_paper_count:
    ax1.text(k-0.4,v+100000,v, fontsize=14)
ax1.axes.yaxis.set_ticklabels([])

sns.lineplot(data=df, x='year',y='count', ax=ax2, color='red', marker='o')
ax2.set_ylabel("No. of papers published on Bots in SE (line chart)", fontsize=16)
for k,v in paper_count:
    ax2.text(k-0.07,v-1.8,v, fontsize=14, color='white')
ax2.grid(False)
ax2.axes.yaxis.set_ticklabels([])
ax2.axes.yaxis.set_ticks([])

plt.savefig('papercount_cs.png', dpi=300)
