# Supplementary material for: Bots in software engineering: a systematic mapping study
Source: PeerJ Comput Sci. 2022 Feb 9;8:e866. doi: 10.7717/peerj-cs.866 (PMC9044364; doi:10.7717/peerj-cs.866)
Supplement: Supplemental Information 3 — This dataset was obtained from dblp: Publications per year (https://dblp.org/statistics/publicationsperyear.html). [file peerj-cs-08-866-s003.csv]

Key	Item Type	Publication Year	Author	Title	Publication Title	ISBN	ISSN	DOI	Url	Abstract Note	Date	Date Added	Date Modified	Access Date	Pages	Num Pages	Issue	Volume	Number Of Volumes	Journal Abbreviation	Short Title	Series	Series Number	Series Text	Series Title	Publisher	Place	Language	Rights	Type	Archive	Archive Location	Library Catalog	Call Number	Extra	Notes	File Attachments	Link Attachments	Manual Tags	Automatic Tags	Editor	Series Editor	Translator	Contributor	Attorney Agent	Book Author	Cast Member	Commenter	Composer
PATNHTMD	conferencePaper	2019	Ni, Zeyu; Shen, Beijun; Chen, Yuting; Meng, Zhangyuan; Cao, Junming	CrowDevBot: A Task-Oriented Conversational Bot for Software Crowdsourcing Platform (S)				10.18293/SEKE2019-068	http://ksiresearchorg.ipage.com/seke/seke19paper/seke19paper_68.pdf	With the trends of developing software on the Internet, many software crowdsourcing platforms are emerging. They attract a lot of developers to bid for crowdsourced projects and develop software systems collaboratively. In this paper, we present CrowDevBot, a task-oriented conversational bot for software crowdsourcing platform, that aims to assist online users in completing crowdsourcing-related …	2019-07-10	2020-06-17 07:48:37	2021-05-29 18:25:02	2020-06-17 07:48:37	410-414						CrowDevBot							en					DOI.org (Crossref)		tex.ids: ni2019, niCrowDevBotTaskOrientedConversational2019a, niCrowDevBotTaskOrientedConversational2019b		C:\Users\sant_si\Zotero\storage\PA47Q7Z4\Ni et al. - 2019 - CrowDevBot A Task-Oriented Conversational Bot for.pdf; C:\Users\sant_si\Zotero\storage\87P3NBCH\Ni et al. - 2019 - CrowDevBot A Task-Oriented Conversational Bot for.pdf; C:\Users\sant_si\Zotero\storage\23VABKS5\Ni et al. - 2019 - CrowDevBot A Task-Oriented Conversational Bot for.pdf; C:\Users\sant_si\Zotero\storage\M72X5C65\Ni et al. - 2…		chatbot; software development; crowd sourcing; included; botse; repo
9N6ZVNUS	journalArticle	2018	Sannikova, Svetlana	Chatbot implementation with Microsoft Bot Framework							2018	2020-06-23 09:46:14	2021-01-07 01:56:36		33													en					Zotero		tex.ids: sannikovaChatbotImplementationMicrosoft		C:\Users\sant_si\Zotero\storage\W5DGEBGM\Sannikova - Chatbot implementation with Microsoft Bot Framewor.pdf; C:\Users\sant_si\Zotero\storage\IL2B4UMI\Sannikova - Chatbot implementation with Microsoft Bot Framewor.pdf		chatbot; software engineering; included; slack; thesis; communication; microsoft LUIS; botse; repo
G24SVNFS	conferencePaper	2019	Seering, Joseph; Luria, Michal; Kaufman, Geoff; Hammer, Jessica	Beyond Dyadic Interactions: Considering Chatbots as Community Members	Proceedings of the 2019 CHI Conference on Human Factors in Computing Systems - CHI '19	978-1-4503-5970-2		10.1145/3290605.3300680	http://dl.acm.org/citation.cfm?doid=3290605.3300680	Chatbots have grown as a space for research and development in recent years due both to the realization of their commercial potential and to advancements in language processing that have facilitated more natural conversations. However, nearly all chatbots to date have been designed for dyadic, one-on-one communication with users. In this paper we present a comprehensive review of research on chat…	2019	2020-06-23 09:46:28	2020-10-05 15:31:46	2020-06-23 09:46:28	1-13						Beyond Dyadic Interactions					ACM Press	Glasgow, Scotland Uk	en					DOI.org (Crossref)		tex.ids: seeringDyadicInteractionsConsidering2019		C:\Users\sant_si\Zotero\storage\2XX5HBXH\Seering et al. - 2019 - Beyond Dyadic Interactions Considering Chatbots a.pdf; C:\Users\sant_si\Zotero\storage\N9CIXIY4\Seering et al. - 2019 - Beyond Dyadic Interactions Considering Chatbots a.pdf		chatbot; included; HCI; communication; persona; social; botse; repo
4YWBGKR6	conferencePaper	2019	Blersch, Martin; Weigelt, Sebastian; Tichy, Walter; Angele, Kevin	Automatic Generation of Virtual Assistants from Databases using Active Ontologies				10.18293/SEKE2019-077	http://ksiresearchorg.ipage.com/seke/seke19paper/seke19paper_77.pdf	Virtual assistants such as Siri or Google Assistant are omnipresent. However, their development remains costly. One must either manually model the problem domain or provide thousands of labeled samples.	2019-07-10	2020-06-23 09:46:58	2020-10-05 10:24:40	2020-06-23 09:46:58	32-38													en					DOI.org (Crossref)		tex.ids: blerschAutomaticGenerationVirtual2019		C:\Users\sant_si\Zotero\storage\VJPG3WTM\Blersch et al. - 2019 - Automatic Generation of Virtual Assistants from Da.pdf; C:\Users\sant_si\Zotero\storage\KP78NK4L\Blersch et al. - 2019 - Automatic Generation of Virtual Assistants from Da.pdf		chatbot; included; virtual assistants; dialogflow; Ontologies; lexical dictionary; botse; repo
2SLL6A68	journalArticle	2020	van Brummelen, Jessica; Weng, Kevin; Lin, Phoebe; Yeo, Catherine	Convo: What does conversational programming need? An exploration of machine learning interface design	arXiv:2003.01318 [cs]				http://arxiv.org/abs/2003.01318	Vast improvements in natural language understanding and speech recognition have paved the way for conversational interaction with computers. While conversational agents have often been used for short goal-oriented dialog, we know little about agents for developing computer programs. To explore the utility of natural language for programming, we conducted a study (n=45) comparing different input m…	2020-03-02	2020-06-23 10:05:40	2021-05-29 18:15:32	2020-06-23 10:05:40							Convo							en					arXiv.org		tex.ids: vanbrummelenConvoWhatDoes2020 arXiv: 2003.01318		C:\Users\sant_si\Zotero\storage\HUWNDAJX\Van Brummelen et al. - 2020 - Convo What does conversational programming need .pdf		chatbot; software development; included; ASR; Useful; conversational agents; ref; cognitive load; Google STT; Google TTS; repo
2Z225F9S	journalArticle	2019	Monperrus, Martin; Urli, Simon; Durieux, Thomas; Martinez, Matias; Baudry, Benoit; Seinturier, Lionel	Repairnator patches programs automatically	Ubiquity		15302180	10.1145/3349589	http://dl.acm.org/citation.cfm?doid=3345321.3349589		2019-07-29	2020-06-23 09:57:17	2020-11-05 12:21:13	2020-06-23 09:57:17	1-12		July	2019		Ubiquity								en					DOI.org (Crossref)		tex.ids: monperrusRepairnatorPatchesPrograms2019		C:\Users\sant_si\Zotero\storage\MA2Q76AX\Monperrus et al. - 2019 - Repairnator patches programs automatically.pdf		duplicate; software engineering; included; bots; devbot; repairbot; botse; repo
NBFEAH48	journalArticle	2019	Chukaleski, Martin; Daknache, Samer	The effect of test case design in software testing bots						Traditional approaches of testing in software development include running the test cases on a software component, referred to as unit testing, which usually only tests a speciﬁc part of a component, as opposed to testing the whole ﬂow of the system (end-to-end testing). Test bots are software automation tools that help improve the system testing via automation, which is beneﬁcial for development …	2019	2020-06-23 09:59:52	2020-12-01 15:21:33		15													en					Zotero		tex.ids: chukaleskiEffectTestCase2019		C:\Users\sant_si\Zotero\storage\L8YU9M65\Chukaleski and Daknache - 2019 - The effect of test case design in software testing.pdf		software engineering; included; thesis; bots; testbots; devbot; ref; botse; repo
ZBA5FUT2	journalArticle	2020	Brown, Chris; Parnin, Chris	Sorry to Bother You Again: Developer Recommendation Choice Architectures for Designing Effective Bots							2020	2020-06-23 09:59:33	2021-05-28 12:04:30		5													en					Zotero		tex.ids: brownSorryBotherYou2020		C:\Users\sant_si\Zotero\storage\GJAD8RPA\Brown and Parnin - 2020 - Sorry to Bother You Again Developer Recommendatio.pdf		software engineering; included; bots; devbot; behavioral science; MSR; botse; repo
7L2PU8ZC	journalArticle	2020	Melo, Glaucia; Law, Edith; Alencar, Paulo; Cowan, Don	Exploring Context-Aware Conversational Agents in Software Development	arXiv:2006.02370 [cs]				http://arxiv.org/abs/2006.02370	Software development is a complex endeavor that depends on a wide variety of contextual factors involving a large amount of distributed information. This knowledge could include: technology-related tasks, software operating environments and stakeholder requirements. A major roadblock to using this knowledge in software development is that most of this information is implicit and captured in the d…	2020-06-03	2020-06-23 09:57:12	2020-10-16 10:14:59	2020-06-23 09:57:12														en					arXiv.org		tex.ids: melo2020a, meloExploringContextAwareConversational2020, meloExploringContextAwareConversational2020a arXiv: 2006.02370		C:\Users\sant_si\Zotero\storage\DYIF6SPV\Melo et al. - 2020 - Exploring Context-Aware Conversational Agents in S.pdf		software engineering; productivity; included; study; Useful; devbot; ref; wizard of oz; botse; repo
CE3S4MVT	journalArticle	2020	Dey, Tapajit; Mousavi, Sara; Ponce, Eduardo; Fry, Tanner; Vasilescu, Bogdan; Filippova, Anna; Mockus, Audris	Detecting and Characterizing Bots that Commit Code	arXiv:2003.03172 [cs, stat]			10.1145/3379597.3387478	http://arxiv.org/abs/2003.03172	Background: Some developer activity traditionally performed manually, such as making code commits, opening, managing, or closing issues is increasingly subject to automation in many OSS projects. Specifically, such activity is often performed by tools that react to events or run at specific times. We refer to such automation tools as bots and, in many software mining scenarios related to develope…	2020-03-27	2020-06-23 09:59:58	2020-12-17 17:46:19	2020-06-23 09:59:58														en					arXiv.org		tex.ids: deyDetectingCharacterizingBots2020 arXiv: 2003.03172		C:\Users\sant_si\Zotero\storage\93VIEDLS\Dey et al. - 2020 - Detecting and Characterizing Bots that Commit Code.pdf		software engineering; included; bots; devbot; MSR; ML; ref; detection; design; botse; repo
ZYT3JXGJ	conferencePaper	2020	Okanović, Dušan; Beck, Samuel; Merz, Lasse; Zorn, Christoph; Merino, Leonel; van Hoorn, André; Beck, Fabian	Can a Chatbot Support Software Engineers with Load Testing? Approach and Experiences	Proceedings of the ACM/SPEC International Conference on Performance Engineering	978-1-4503-6991-6		10.1145/3358960.3375792	https://dl.acm.org/doi/10.1145/3358960.3375792	Even though load testing is an established technique to assess loadrelated quality properties of software systems, it is applied only seldom and with questionable results. Indeed, configuring, executing, and interpreting results of a load test require high effort and expertise. Since chatbots have shown promising results for interactively supporting complex tasks in various domains (including sof…	2020-04-20	2020-06-23 09:57:26	2021-05-29 18:25:19	2020-06-23 09:57:26	120-129						Can a Chatbot Support Software Engineers with Load Testing?					ACM	Edmonton AB Canada	en					DOI.org (Crossref)		tex.ids: okanovicCanChatbotSupport2020		C:\Users\sant_si\Zotero\storage\BI4A839E\Okanović et al. - 2020 - Can a Chatbot Support Software Engineers with Load.pdf		software engineering; included; bots; devbot; ref; botse; repo
5RXBGXIE	conferencePaper	2019	Sharma, Vibhu Saujanya; Mehra, Rohit; Kaulgud, Vikrant; Podder, Sanjay	A Smart Advisor for Software Delivery - A Bot Framework for Awareness, Alerts and Advice	2019 IEEE/ACM 1st International Workshop on Bots in Software Engineering (BotSE)	978-1-72812-262-5		10.1109/BotSE.2019.00014	https://ieeexplore.ieee.org/document/8823628/	Software engineers typically rely on mental models of their project and peers for project-speciﬁc insights important to their work. Ever expanding software size and complexity makes it strenuous to maintain such mental models and leads to subjectivity. At the same time, consistent peer interactions lead to interrupts, thereby hampering productivity. Moreover, due to client mandates, typical proje…	2019	2020-06-23 09:57:54	2021-02-17 16:52:19	2020-06-23 09:57:54	22-23											IEEE	Montreal, QC, Canada	en					DOI.org (Crossref)		tex.ids: sharmaSmartAdvisorSoftware2019		C:\Users\sant_si\Zotero\storage\ZQ9D63LQ\sharma2019.pdf		chatbot; software engineering; productivity; included; Useful; botse; Snowballing; repo
3LF78GV8	journalArticle	2017	Lebeuf, Carlene; Storey, Margaret-Anne; Zagalsky, Alexey	How Software Developers Mitigate Collaboration Friction with Chatbots	arXiv:1702.07011 [cs]				http://arxiv.org/abs/1702.07011	Modern software developers rely on an extensive set of social media tools and communication channels. The adoption of team communication platforms has led to the emergence of conversation-based tools and integrations, many of which are chatbots. Understanding how software developers manage their complex constellation of collaborators in conjunction with the practices and tools they use can bring …	2017-02-22	2020-06-17 07:48:44	2020-10-15 15:19:56	2020-06-17 07:48:44														en					arXiv.org		tex.ids: lebeuf2017, lebeufHowSoftwareDevelopers2017a, lebeufHowSoftwareDevelopers2017b arXiv: 1702.07011		C:\Users\sant_si\Zotero\storage\WLVJ23UB\Lebeuf et al. - 2017 - How Software Developers Mitigate Collaboration Fri.pdf; C:\Users\sant_si\Zotero\storage\VIEHVZPK\Lebeuf et al. - 2017 - How Software Developers Mitigate Collaboration Fri.pdf; C:\Users\sant_si\Zotero\storage\JB4Z6T4J\Lebeuf et al. - 2017 - How Software Developers Mitigate Collaboration Fri.pdf; C:\Users\sant_si\Zotero\storage\5WXTRD9…		chatbot; software engineering; included; HCI; social; ref; botse; repo
RRB9YEPQ	conferencePaper	2020	Carvalho, Antonio; Luz, Welder; Marcilio, Diego; Bonifacio, Rodrigo; Pinto, Gustavo; Dias Canedo, Edna	C-3PR: A Bot for Fixing Static Analysis Violations via Pull Requests	2020 IEEE 27th International Conference on Software Analysis, Evolution and Reengineering (SANER)	978-1-72815-143-4		10.1109/SANER48275.2020.9054842	https://ieeexplore.ieee.org/document/9054842/	Static analysis tools are frequently used to detect common programming mistakes or bad practices. Yet, the existing literature reports that these tools are still underused in the industry, which is partly due to (1) the frequent high number of false positives generated, (2) the lack of automated repairing solutions, and (3) the possible mismatches between tools and workﬂows of development teams. …	2020-02	2020-06-23 09:59:42	2020-11-12 17:34:29	2020-06-23 09:59:42	161-171						C-3PR					IEEE	London, ON, Canada	en					DOI.org (Crossref)		tex.ids: carvalho2020a, carvalhoC3PRBotFixing2020		C:\Users\sant_si\Zotero\storage\AGEZA4UV\Carvalho et al. - 2020 - C-3PR A Bot for Fixing Static Analysis Violations.pdf; C:\Users\sant_si\Zotero\storage\XL2K2J5W\Carvalho et al. - 2020 - C-3PR A Bot for Fixing Static Analysis Violations.pdf		software engineering; included; bots; devbot; sonarqube; botse; repo
QKN2D98C	conferencePaper	2017	Xu, Bowen; Xing, Zhenchang; Xia, Xin; Lo, David	AnswerBot: Automated generation of answer summary to developers' technical questions	2017 32nd IEEE/ACM International Conference on Automated Software Engineering (ASE)	978-1-5386-2684-9		10.1109/ASE.2017.8115681	http://ieeexplore.ieee.org/document/8115681/		2017-10	2020-08-07 09:22:44	2021-05-18 16:10:37	2020-08-07 09:22:44	706-716						AnswerBot					IEEE	Urbana, IL	en					DOI.org (Crossref)				C:\Users\sant_si\Zotero\storage\JEZTE692\Xu et al. - 2017 - AnswerBot Automated generation of answer summary .pdf		software development; included; bots; Useful; devbot; QnA; stackoverflow; botse; repo
HP52HLYU	conferencePaper	2019	Matthies, Christoph; Dobrigkeit, Franziska; Hesse, Guenter	An Additional Set of (Automated) Eyes: Chatbots for Agile Retrospectives	2019 IEEE/ACM 1st International Workshop on Bots in Software Engineering (BotSE)	978-1-72812-262-5		10.1109/BotSE.2019.00017	https://ieeexplore.ieee.org/document/8823641/	Recent advances in natural-language processing and data analysis allow software bots to become virtual team members, providing an additional set of automated eyes and additional perspectives for informing and supporting teamwork. In this paper, we propose employing chatbots in the domain of software development with a focus on supporting analyses and measurements of teams’ project data. The softw…	2019-05	2020-06-23 09:57:03	2020-08-20 19:36:56	2020-06-23 09:57:03	34-37						An Additional Set of (Automated) Eyes					IEEE	Montreal, QC, Canada	en					DOI.org (Crossref)		tex.ids: matthies2019b, matthiesAdditionalSetAutomated2019		C:\Users\sant_si\Zotero\storage\FZC7PZ8I\Matthies et al. - 2019 - An Additional Set of (Automated) Eyes Chatbots fo.pdf; C:\Users\sant_si\Zotero\storage\DXJU3MWQ\Matthies et al. - 2019 - An Additional Set of (Automated) Eyes Chatbots fo.pdf		chatbot; software development; included; agile; collaboration; botse; repo
GJJD3DRP	conferencePaper	2019	Subramanian, Venkatesh; Ramachandra, Nisha; Dubash, Neville	TutorBot: Contextual Learning Guide for Software Engineers	2019 IEEE/ACM 1st International Workshop on Bots in Software Engineering (BotSE)	978-1-72812-262-5		10.1109/BotSE.2019.00011	https://ieeexplore.ieee.org/document/8823619/	This document is poster submission on using conversational chat bot to guide a software engineer in their learning journey and keeping pace with the technology changes. We describe the motivation, technical approach, and experience of building, piloting such a Bot in a controlled setting and capturing the user feedback. The document also discusses future opportunities to extend and enhance the fu…	2019-05	2020-06-23 09:58:09	2021-02-16 09:09:29	2020-06-23 09:58:09	16-17						TutorBot					IEEE	Montreal, QC, Canada	en					DOI.org (Crossref)		tex.ids: subramanianTutorBotContextualLearning2019		C:\Users\sant_si\Zotero\storage\NLIHEW7G\Subramanian et al. - 2019 - TutorBot Contextual Learning Guide for Software E.pdf		chatbot; software engineering; included; ASR; bots; poster; botse; repo
MPI33XZ8	conferencePaper	2019	Rebai, Soumaya; Ben Sghaier, Oussama; Alizadeh, Vahid; Kessentini, Marouane; Chater, Meriem	Interactive Refactoring Documentation Bot	2019 19th International Working Conference on Source Code Analysis and Manipulation (SCAM)	978-1-72814-937-0		10.1109/SCAM.2019.00026	https://ieeexplore.ieee.org/document/8930873/	The documentation of code changes is signiﬁcantly important but developers ignore it, most of the time, due to the pressure of the deadlines. While developers may document the most important features modiﬁcation or bugs ﬁxing, recent empirical studies show that the documentation of quality improvements and/or refactoring is often omitted or not accurately described. However, the automated or semi…	2019-09	2020-08-07 09:21:10	2020-08-20 11:04:40	2020-08-07 09:21:10	152-162											IEEE	Cleveland, OH, USA	en					DOI.org (Crossref)				C:\Users\sant_si\Zotero\storage\ZT6FE8NV\rebai2019.pdf		software development; included; devbot; MSR; documentation; GithubApps; refactoring; botse; repo
J63B58KH	conferencePaper	2019	Wyrich, Marvin; Bogner, Justus	Towards an Autonomous Bot for Automatic Source Code Refactoring	2019 IEEE/ACM 1st International Workshop on Bots in Software Engineering (BotSE)	978-1-72812-262-5		10.1109/BotSE.2019.00015	https://ieeexplore.ieee.org/document/8823629/	Continuous refactoring is necessary to maintain source code quality and to cope with technical debt. Since manual refactoring is inefﬁcient and error-prone, various solutions for automated refactoring have been proposed in the past. However, empirical studies have shown that these solutions are not widely accepted by software developers and most refactorings are still performed manually. For exam…	2019-05	2020-06-23 09:58:31	2020-10-31 00:10:39	2020-06-23 09:58:31	24-28											IEEE	Montreal, QC, Canada	en					DOI.org (Crossref)		tex.ids: wyrich2019a, wyrichAutonomousBotAutomatic2019		C:\Users\sant_si\Zotero\storage\8KURFXFU\Wyrich and Bogner - 2019 - Towards an Autonomous Bot for Automatic Source Cod.pdf; C:\Users\sant_si\Zotero\storage\UDIRXZ9Z\Wyrich and Bogner - 2019 - Towards an Autonomous Bot for Automatic Source Cod.pdf		software engineering; included; bots; devbot; MSR; GithubApps; refactoring; github; botse; repo
KWQSJ3DW	journalArticle	2020	Wessel, Mairieli; Steinmacher, Igor	The Inconvenient Side of Software Bots on Pull Requests						Software bots are applications that integrate their work with humans’ tasks, serving as conduits between users and other tools. Due to their ability to automate tasks, bots have been widely adopted by Open Source Software (OSS) projects hosted on GitHub. Commonly, OSS projects use bots to automate a variety of routine tasks to save time from maintainers and contributors. Although bots can be usef…	2020	2020-06-23 09:58:27	2020-08-18 18:39:30		6													en					Zotero		tex.ids: wessel2020a, wesselInconvenientSideSoftware2020		C:\Users\sant_si\Zotero\storage\C2DE6T8F\Wessel and Steinmacher - 2020 - The Inconvenient Side of Software Bots on Pull Req.pdf; C:\Users\sant_si\Zotero\storage\HGGMU4BZ\Wessel and Steinmacher - 2020 - The Inconvenient Side of Software Bots on Pull Req.pdf		included; bots; devbot; MSR; GithubApps; botse; repo
4LKPY9GP	conferencePaper	2019	Wessel, Mairieli; Steinmacher, Igor; Wiese, Igor; Gerosa, Marco A.	Should I Stale or Should I Close? An Analysis of a Bot That Closes Abandoned Issues and Pull Requests	2019 IEEE/ACM 1st International Workshop on Bots in Software Engineering (BotSE)	978-1-72812-262-5		10.1109/BotSE.2019.00018	https://ieeexplore.ieee.org/document/8823598/	On GitHub, projects use bots to automate predeﬁned and repetitive tasks related to issues and pull requests. Our research investigates the adoption of the stale bot, which helps maintainers triaging abandoned issues and pull requests. We analyzed the bots’ conﬁguration settings and their modiﬁcations over time. These settings deﬁne the time for tagging issues and pull request as stale and closing…	2019-05	2020-06-23 09:58:22	2020-08-18 14:24:40	2020-06-23 09:58:22	38-42						Should I Stale or Should I Close?					IEEE	Montreal, QC, Canada	en					DOI.org (Crossref)		tex.ids: wessel2019a, wesselShouldStaleShould2019		C:\Users\sant_si\Zotero\storage\P24BPLAF\Wessel et al. - 2019 - Should I Stale or Should I Close An Analysis of a.pdf		software engineering; included; devbot; MSR; GithubApps; botse; repo
95EACIQJ	conferencePaper	2017	PerezSoler, Sara; Guerra, Esther; de Lara, Juan; Jurado, Francisco	The rise of the (modelling) bots: Towards assisted modelling via social networks	2017 32nd IEEE/ACM International Conference on Automated Software Engineering (ASE)	978-1-5386-2684-9		10.1109/ASE.2017.8115683	http://ieeexplore.ieee.org/document/8115683/	We are witnessing a rising role of mobile computing and social networks to perform all sorts of tasks. This way, social networks like Twitter or Telegram are used for leisure, and they frequently serve as a discussion media for work-related activities. In this paper, we propose taking advantage of social networks to enable the collaborative creation of models by groups of users. The process is as…	2017-10	2020-08-07 09:21:38	2021-05-28 19:58:47	2020-08-07 09:21:38	723-728						The rise of the (modelling) bots					IEEE	Urbana, IL	en					DOI.org (Crossref)				C:\Users\sant_si\Zotero\storage\QDEL5II7\Perez-Soler et al. - 2017 - The rise of the (modelling) bots Towards assisted.pdf		duplicate; included; bots; devbot; collaboration; communication; stanford nlp parser; wordnet; botse; repo
BANXPY5N	journalArticle	2018	PerezSoler, Sara; Guerra, Esther; de Lara, Juan	Collaborative Modeling and Group Decision Making Using Chatbots in Social Networks	IEEE Software		0740-7459, 1937-4194	10.1109/MS.2018.290101511	https://ieeexplore.ieee.org/document/8409918/		2018-11	2020-08-07 09:21:43	2021-05-28 19:59:04	2020-08-07 09:21:43	48-54		6	35		IEEE Softw.								en					DOI.org (Crossref)				C:\Users\sant_si\Zotero\storage\36ZF8ASZ\Perez-Soler et al. - 2018 - Collaborative Modeling and Group Decision Making U.pdf		duplicate; included; bots; devbot; collaboration; communication; botse; repo
JTFCV38M	journalArticle	2020	Wyrich, Marvin; Hebig, Regina; Wagner, Stefan; Scandariato, Riccardo	Perception and Acceptance of an Autonomous Refactoring Bot	Proceedings of the 12th International Conference on Agents and Artificial Intelligence			10.5220/0009168803030310	http://arxiv.org/abs/2001.02553	The use of autonomous bots for automatic support in software development tasks is increasing. In the past, however, they were not always perceived positively and sometimes experienced a negative bias compared to their human counterparts. We conducted a qualitative study in which we deployed an autonomous refactoring bot for 41 days in a student software development project. In between and at the …	2020	2020-06-23 09:58:39	2020-10-30 15:21:31	2020-06-23 09:58:39	303-310													en					arXiv.org		tex.ids: wyrich2020a, wyrichPerceptionAcceptanceAutonomous2020 arXiv: 2001.02553		C:\Users\sant_si\Zotero\storage\F7YALV6I\Wyrich et al. - 2020 - Perception and Acceptance of an Autonomous Refacto.pdf		software engineering; included; study; bots; devbot; refactoring; ref; extension; botse; repo
WLBWG8MP	journalArticle	2018	Wessel, Mairieli; de Souza, Bruno Mendes; Steinmacher, Igor; Wiese, Igor S.; Polato, Ivanilton; Chaves, Ana Paula; Gerosa, Marco A.	The Power of Bots: Characterizing and Understanding Bots in OSS Projects	Proceedings of the ACM on Human-Computer Interaction		2573-0142, 2573-0142	10.1145/3274451	https://dl.acm.org/doi/10.1145/3274451		2018-11	2020-06-23 09:58:18	2020-12-02 06:25:56	2020-06-23 09:58:18	1-19		CSCW	2		Proc. ACM Hum.-Comput. Interact.	The Power of Bots							en					DOI.org (Crossref)		tex.ids: wessel2018a, wesselPowerBotsCharacterizing2018		C:\Users\sant_si\Zotero\storage\M8NZ5MRB\Wessel et al. - 2018 - The Power of Bots Characterizing and Understandin.pdf		software engineering; included; study; bots; devbot; MSR; github; botse; repo
2XPEY3LR	conferencePaper	2019	Lebeuf, Carlene; Zagalsky, Alexey; Foucault, Matthieu; Storey, Margaret-Anne	Defining and Classifying Software Bots: A Faceted Taxonomy	2019 IEEE/ACM 1st International Workshop on Bots in Software Engineering (BotSE)	978-1-72812-262-5		10.1109/BotSE.2019.00008	https://ieeexplore.ieee.org/document/8823642/	While bots have been around for many decades, recent technological advancements and the increasing adoption of language-based communication platforms have led to a surge of new software bots, which have become increasingly pervasive in our everyday lives. Although many novel bots are being designed and deployed, the terms used to describe them and their properties are vast, diverse, and often inc…	2019-05	2020-05-18 15:24:53	2021-05-18 16:09:49	2020-05-18 15:24:53	1-6						Defining and Classifying Software Bots					IEEE	Montreal, QC, Canada	en					DOI.org (Crossref)		tex.ids: lebeuf2019a, lebeufDefiningClassifyingSoftware2019a, lebeufDefiningClassifyingSoftware2019b		C:\Users\sant_si\Zotero\storage\SBSDT6UQ\Lebeuf et al. - 2019 - Defining and Classifying Software Bots A Faceted .pdf		software engineering; included; bots; terminology; botse; repo
QSE8F36W	conferencePaper	2016	Storey, Margaret-Anne; Zagalsky, Alexey	Disrupting developer productivity one bot at a time	Proceedings of the 2016 24th ACM SIGSOFT International Symposium on Foundations of Software Engineering						2016	2020-03-27 10:49:54	2021-05-18 16:08:37		928-931																				tex.ids: storey2016, storeyDisruptingDeveloperProductivitya type: Conference Proceedings		C:\Users\sant_si\Zotero\storage\S6BD4JKF\Storey and Zagalsky - 2016 - Disrupting developer productivity one bot at a tim.pdf		software engineering; productivity; included; study; bots; Useful; ref; classification; botse; repo
MNRLUQLX	journalArticle	2019	PerezSoler, Sara; Guerra, Esther; de Lara, Juan	Assisted modelling over social networks with						Social networks are intensively used nowadays for both leisure and work. They have become a natural communication mechanism which helps users in coordinating and collaborating in their daily life activities.	2019	2020-08-07 09:21:40	2021-05-28 19:58:57		5													en					Zotero				C:\Users\sant_si\Zotero\storage\ANEQZVGV\Perez-Soler et al. - Assisted modelling over social networks with.pdf		duplicate; included; bots; devbot; collaboration; communication; telegram; twitter; botse; repo
LSGW94W4	journalArticle	2019	Matera, Maristella; Thesis, M; Castaldo, Nicola	A Conceptual Modeling Approach for the Rapid Development of Chatbots for Conversational Data Exploration							2019	2020-06-23 10:05:47	2020-12-02 04:56:17		130													en					Zotero		tex.ids: materaConceptualModelingApproach		C:\Users\sant_si\Zotero\storage\MUTHU7UE\Matera et al. - A Conceptual Modeling Approach for the Rapid Devel.pdf		chatbot; software engineering; included; thesis; bots; telegram; rasa; botse; repo
4M9F5TUU	journalArticle	2019	Alizadeh, Vahid; Ouali, Mohamed Amine; Kessentini, Marouane; Chater, Meriem	Interactive Software Refactoring Bot						The adoption of refactoring techniques for continuous integration received much less attention from the research community comparing to root-canal refactoring to ﬁx the quality issues in the whole system. Several recent empirical studies show that developers, in practice, are applying refactoring incrementally when they are ﬁxing bugs or adding new features. There is an urgent need for refactorin…	2019	2020-06-23 09:59:08	2020-09-25 14:49:09		12													en					Zotero		tex.ids: alizadehInteractiveSoftwareRefactoring		C:\Users\sant_si\Zotero\storage\NILSEL7P\Alizadeh et al. - Interactive Software Refactoring Bot.pdf		duplicate; software engineering; included; devbot; MSR; botse; repo
VLPAZT55	journalArticle	2019	Brown, Dwayne Christian	Digital Nudges for Encouraging Developer Behaviors						Software engineering researchers create tools and practices designed to help developers accomplish programming tasks. Unfortunately, software engineers often ignore these useful resources in practice. While automated recommender systems have been created to automatically increase awareness and encourage adoption of developer actions, research shows that face-to-face recommendations between collea…	2019	2020-06-23 09:59:17	2020-11-17 13:42:09		50													en					Zotero		tex.ids: brownDigitalNudgesEncouraging		C:\Users\sant_si\Zotero\storage\P4I5LYII\Brown - Digital Nudges for Encouraging Developer Behaviors.pdf		duplicate; framework; software engineering; included; thesis; bots; devbot; botse; repo
58I3W3H4	journalArticle	2020	Storey, Margaret-Anne; Serebrenik, Alexander; Rosé, Carolyn Penstein; Zimmermann, Thomas; Herbsleb, James D	BOTse: Bots in Software Engineering						This report documents the program and the outcomes of the Dagstuhl Seminar 19471 “BOTse: Bots in Software Engineering”. This Dagstuhl seminar brought researchers and practitioners together from multiple research communities with disparate views of what bots are and what they can do for software engineering. The goals were to understand how bots are used today, how they could be used in innovative…	2020	2020-06-23 09:58:05	2021-01-07 02:52:48		13													en					Zotero		tex.ids: storeyBOTseBotsSoftware		C:\Users\sant_si\Zotero\storage\PPK45WLI\Storey et al. - BOTse Bots in Software Engineering.pdf		software engineering; included; bots; terminology; ref; classification; botse; repo
338GSSPA	journalArticle	2020	Alizadeh, Vahid	A User-aware Intelligent Refactoring for Discrete and Continuous Software Integration							2020	2020-06-23 09:59:14	2020-11-30 17:55:25		251													en					Zotero		tex.ids: alizadehUserawareIntelligentRefactoring		C:\Users\sant_si\Zotero\storage\4H5KED3Q\Alizadeh - A User-aware Intelligent Refactoring for Discrete .pdf		software engineering; included; thesis; GithubApps; refactoring; phd; botse; repo
DGZV27SB	journalArticle	2020	Beck, Samuel; Merz, Lasse; Zorn, Christoph; Beck, Fabian; Merino, Leonel; Okanović, Dušan; van Hoorn, André	“PerformoBot, please help me!” – Chatbot-supported Performance Evaluation							2020	2020-06-23 09:59:15	2021-04-14 10:42:51		2													en					Zotero		tex.ids: beckPerformoBotPleaseHelp		C:\Users\sant_si\Zotero\storage\95UFFVU2\Beck et al. - “PerformoBot, please help me!” – Chatbot-supported.pdf		software engineering; included; extended abstract; performobot; botse; repo
H44MAZ27	journalArticle	2018	Pena, Carles Miralles; Cabot, Jordi; Gomez, Sergi	AI on software engineering processes							2018	2020-06-23 09:45:53	2020-11-28 07:43:06		65													en					Zotero		tex.ids: penaAISoftwareEngineering		C:\Users\sant_si\Zotero\storage\QB5ZPFKX\Pena et al. - AI on software engineering processes.pdf; C:\Users\sant_si\Zotero\storage\DTCEESTC\Pena et al. - AI on software engineering processes.pdf		chatbot; software engineering; included; thesis; virtual assistants; rasa; Botkit; botse; repo
GRI2F9S3	journalArticle	2020	Erlenhov, Linda; Neto, Francisco Gomes de Oliveira; Leitner, Philipp	An Empirical Study of Bots in Software Development – Characteristics and Challenges from a Practitioner's Perspective	arXiv:2005.13969 [cs]				http://arxiv.org/abs/2005.13969	Software engineering bots – automated tools that handle tedious tasks – are increasingly used by industrial and open source projects to improve developer productivity. Current research in this area is held back by a lack of consensus of what software engineering bots (DevBots) actually are, what characteristics distinguish them from other tools, and what benefits and challenges are associated wit…	2020-05	2020-06-23 10:14:53	2020-09-22 16:47:52	2020-06-23														English									C:\Users\sant_si\Zotero\storage\2XWEAUAS\Erlenhov et al. - 2020 - An Empirical Study of Bots in Software Development.pdf		chatbot; software engineering; included; Useful; devbot; botse; repo
2V7DI5XN	journalArticle	2019	PérezSoler, Sara; GonzálezJiménez, Mario; Guerra, Esther; de Lara, Juan	Towards Conversational Syntax for Domain-Specific Languages using Chatbots	The Journal of Object Technology		1660-1769	10.5381/jot.2019.18.2.a5			2019	2020-03-27 10:49:53	2021-05-28 19:59:15				2	18																	tex.ids: perez-soler2019, perez-solerConversationalSyntaxDomainSpecific2019a number: 2 type: Journal Article		C:\Users\sant_si\Zotero\storage\CM99CI92\Pérez-Soler et al. - 2019 - Towards Conversational Syntax for Domain-Specific .pdf		chatbot; duplicate; software development; included; conversational agents; devbot; collaboration; communication; telegram; botse; repo
W8UDX4NS	conferencePaper	2018	Toxtli, Carlos; MonroyHernández, Andrés; Cranshaw, Justin	Understanding Chatbot-mediated Task Management	Proceedings of the 2018 CHI Conference on Human Factors in Computing Systems - CHI '18	978-1-4503-5620-6		10.1145/3173574.3173632	http://dl.acm.org/citation.cfm?doid=3173574.3173632	Effective task management is essential to successful team collaboration. While the past decade has seen considerable innovation in systems that track and manage group tasks, these innovations have typically been outside of the principal communication channels: email, instant messenger, and group chat. Teams formulate, discuss, reﬁne, assign, and track the progress of their collaborative tasks ove…	2018	2020-08-07 09:21:58	2021-05-28 19:57:11	2020-08-07 09:21:58	1-6											ACM Press	Montreal QC, Canada	en					DOI.org (Crossref)				C:\Users\sant_si\Zotero\storage\Q7BVDTYD\Toxtli et al. - 2018 - Understanding Chatbot-mediated Task Management.pdf		chatbot; software development; productivity; included; Useful; collaboration; communication; microsoft LUIS; botse; repo
CXU6SYRP	journalArticle	2018	Urli, Simon	How to Design a Program Repair Bot? Insights from the Repairnator Project						Program repair research has made tremendous progress over the last few years, and software development bots are now being invented to help developers gain productivity. In this paper, we investigate the concept of a “program repair bot” and present Repairnator. The Repairnator bot is an autonomous agent that constantly monitors test failures, reproduces bugs, and runs program repair tools against…	2018	2020-08-07 09:22:02	2021-05-18 16:09:38		10													en					Zotero				C:\Users\sant_si\Zotero\storage\AL6JRDVT\Urli - 2018 - How to Design a Program Repair Bot Insights from .pdf		duplicate; software engineering; included; bots; testbots; devbot; repairbot; ref; botse; repo
7NBAY4IF	conferencePaper	2018	Peng, Zhenhui; Yoo, Jeehoon; Xia, Meng; Kim, Sunghun; Ma, Xiaojuan	Exploring How Software Developers Work with Mention Bot in GitHub	Proceedings of the Sixth International Symposium of Chinese CHI on - ChineseCHI '18	978-1-4503-6508-6		10.1145/3202667.3202694	http://dl.acm.org/citation.cfm?doid=3202667.3202694	Recently, major software development platforms have started to provide automatic reviewer recommendation (ARR) services for pull requests, to improve the collaborative coding review process. However, the user experience of ARR is under-investigated. In this paper, we use a two-stage mixed-methods approach to study how software developers perceive and work with the Facebook mention bot, one of the…	2018	2020-08-07 09:21:01	2020-11-02 19:32:16	2020-08-07 09:21:01	152-155											ACM Press	Montreal, QC, Canada	en					DOI.org (Crossref)				C:\Users\sant_si\Zotero\storage\RDVK9XMB\Peng et al. - 2018 - Exploring How Software Developers Work with Mentio.pdf		software engineering; included; bots; devbot; MSR; github; ref; botse; repo
L9SIXB7N	journalArticle	2020	Romero, Ricardo; Parra, Esteban; Haiduc, Sonia	Experiences Building an Answer Bot for Gitter							2020	2020-08-07 09:21:25	2020-10-16 15:38:58		6													en					Zotero				C:\Users\sant_si\Zotero\storage\N9DTD76H\Romero et al. - 2020 - Experiences Building an Answer Bot for Gitter.pdf		chatbot; included; QnA; stackoverflow; communication; Gitter; botse; repo
V8SGJFGM	conferencePaper	2019	Brown, Chris	Digital Nudges for Encouraging Developer Actions	2019 IEEE/ACM 41st International Conference on Software Engineering: Companion Proceedings (ICSE-Companion)	978-1-72811-764-5		10.1109/ICSE-Companion.2019.00082	https://ieeexplore.ieee.org/document/8802635/	Researchers have examined a wide variety of practices to help software engineers complete different programming tasks. Despite the fact that studies show software engineering practices and tools created to improve the software development process are useful for preventing bugs, decreasing debugging costs, reducing debugging time, and providing additional beneﬁts, software engineers rarely use the…	2019-05	2020-08-07 09:23:24	2020-11-17 09:52:40	2020-08-07 09:23:24	202-205											IEEE	Montreal, QC, Canada	en					DOI.org (Crossref)				C:\Users\sant_si\Zotero\storage\FMY3XF3G\Brown - 2019 - Digital Nudges for Encouraging Developer Actions.pdf		software engineering; included; devbot; nudge theory; github; botse; repo
GNVPWBSM	journalArticle	2018	Wood, Andrew; Rodeghero, Paige; Armaly, Ameer; McMillan, Collin	Detecting Speech Act Types in Developer Question/Answer Conversations During Bug Repair	arXiv:1806.05130 [cs]				http://arxiv.org/abs/1806.05130	This paper targets the problem of speech act detection in conversations about bug repair. We conduct a "Wizard of Oz" experiment with 30 professional programmers, in which the programmers fix bugs for two hours, and use a simulated virtual assistant for help. Then, we use an open coding manual annotation procedure to identify the speech act types in the conversations. Finally, we train and evalua…	2018-07-03	2020-08-07 09:22:27	2021-05-29 18:15:01	2020-08-07 09:22:27														en					arXiv.org		arXiv: 1806.05130		C:\Users\sant_si\Zotero\storage\NXVEMJL4\Wood et al. - 2018 - Detecting Speech Act Types in Developer QuestionA.pdf		software engineering; included; virtual assistants; Useful; devbot; ref; wizard of oz; repo
AD5R3NCA	conferencePaper	2018	Bradley, Nick C.; Fritz, Thomas; Holmes, Reid	Context-aware conversational developer assistants	Proceedings of the 40th International Conference on Software Engineering	978-1-4503-5638-1		10.1145/3180155.3180238	https://dl.acm.org/doi/10.1145/3180155.3180238	Building and maintaining modern software systems requires developers to perform a variety of tasks that span various tools and information sources. The crosscutting nature of these development tasks requires developers to maintain complex mental models and forces them (a) to manually split their high-level tasks into low-level commands that are supported by the various tools, and (b) to (re)estab…	2018-05-27	2020-08-07 09:23:19	2020-10-06 15:31:44	2020-08-07 09:23:19	993-1003											ACM	Gothenburg Sweden	en					DOI.org (Crossref)				C:\Users\sant_si\Zotero\storage\NMD87G22\Bradley et al. - 2018 - Context-aware conversational developer assistants.pdf		software engineering; conversational AI; included; ASR; virtual assistants; bots; Useful; devbot; Alexa; botse; repo
7REHYPBS	journalArticle	2017	Carr, Scott A.; Logozzo, Francesco; Payer, Mathias	Automatic Contract Insertion with CCBot	IEEE Transactions on Software Engineering		0098-5589, 1939-3520	10.1109/TSE.2016.2625248	http://ieeexplore.ieee.org/document/7736073/	Existing static analysis tools require signiﬁcant programmer effort. On large code bases, static analysis tools produce thousands of warnings. It is unrealistic to expect users to review such a massive list and to manually make changes for each warning. To address this issue we propose CCBot (short for CodeContractsBot), a new tool that applies the results of static analysis to existing code thro…	2017-08-01	2020-08-07 09:23:34	2020-10-02 16:41:48	2020-08-07 09:23:34	701-714		8	43		IIEEE Trans. Software Eng.								en					DOI.org (Crossref)				C:\Users\sant_si\Zotero\storage\9GU3H3ZP\Carr et al. - 2017 - Automatic Contract Insertion with CCBot.pdf		software engineering; included; testbots; devbot; static code analysis; code contracts; botse; repo
Y54AD76E	conferencePaper	2017	Tian, Yuan; Thung, Ferdian; Sharma, Abhishek; Lo, David	APIBot: Question answering bot for API documentation	2017 32nd IEEE/ACM International Conference on Automated Software Engineering (ASE)	978-1-5386-2684-9		10.1109/ASE.2017.8115628	http://ieeexplore.ieee.org/document/8115628/	As the carrier of Application Programming Interfaces (APIs) knowledge, API documentation plays a crucial role in how developers learn and use an API. It is also a valuable information resource for answering API-related questions, especially when developers cannot ﬁnd reliable answers to their questions online/ofﬂine. However, ﬁnding answers to API-related questions from API documentation might no…	2017-10	2020-08-07 09:44:02	2020-10-01 21:59:20	2020-08-07 09:44:02	153-158						APIBot					IEEE	Urbana, IL	en					DOI.org (Crossref)				C:\Users\sant_si\Zotero\storage\QNL244NH\Tian et al. - 2017 - APIBot Question answering bot for API documentati.pdf		included; virtual assistants; Useful; devbot; QnA; API; SiriusQA; botse; repo
8BJR8GX9	conferencePaper	2016	Murgia, Alessandro; Janssens, Daan; Demeyer, Serge; Vasilescu, Bogdan	Among the Machines: Human-Bot Interaction on Social Q&A Websites	Proceedings of the 2016 CHI Conference Extended Abstracts on Human Factors in Computing Systems - CHI EA '16	978-1-4503-4082-3		10.1145/2851581.2892311	http://dl.acm.org/citation.cfm?doid=2851581.2892311	With the rise of social media and advancements in AI technology, human-bot interaction will soon be commonplace. In this paper we explore human-bot interaction in STACK OVERFLOW, a question and answer website for developers. For this purpose, we built a bot emulating an ordinary user answering questions concerning the resolution of git error messages. In a ﬁrst run this bot impersonated a human, …	2016	2020-08-07 09:20:53	2020-10-01 10:07:03	2020-08-07 09:20:53	1272-1279						Among the Machines					ACM Press	San Jose, California, USA	en					DOI.org (Crossref)				C:\Users\sant_si\Zotero\storage\AV394YJJ\Murgia et al. - 2016 - Among the Machines Human-Bot Interaction on Socia.pdf		included; HCI; devbot; QnA; stackoverflow; persona; trust; botse; Snowballing; repo
M249QC9D	conferencePaper	2017	Beschastnikh, Ivan; Lungu, Mircea F.; Zhuang, Yanyan	Accelerating Software Engineering Research Adoption with Analysis Bots	2017 IEEE/ACM 39th International Conference on Software Engineering: New Ideas and Emerging Technologies Results Track (ICSE-NIER)	978-1-5386-2675-7		10.1109/ICSE-NIER.2017.17	http://ieeexplore.ieee.org/document/7966875/	An important part of software engineering (SE) research is to develop new analysis techniques and to integrate these techniques into software development practice. However, since access to developers is non-trivial and research tool adoption is slow, new analyses are typically evaluated as follows: a prototype tool that embeds the analysis is implemented, a set of projects is identiﬁed, their rev…	2017-05	2020-08-07 09:23:11	2020-09-30 17:23:37	2020-08-07 09:23:11	35-38											IEEE	Buenos Aires, Argentina	en					DOI.org (Crossref)				C:\Users\sant_si\Zotero\storage\UH792PI2\Beschastnikh et al. - 2017 - Accelerating Software Engineering Research Adoptio.pdf		software engineering; software development; included; bots; devbot; GithubApps; botse; Snowballing; repo
4BIN9WIR	conferencePaper	2020	Liu, Dongyu; Smith, Micah J.; Veeramachaneni, Kalyan	Understanding User-Bot Interactions for Small-Scale Automation in Open-Source Development	Extended Abstracts of the 2020 CHI Conference on Human Factors in Computing Systems	978-1-4503-6819-3		10.1145/3334480.3382998	https://dl.acm.org/doi/10.1145/3334480.3382998	Small-scale automation tools, or “bots,” have been widely deployed in open-source software development to support manual project maintenance tasks. Though interactions between these bots and human developers can have signiﬁcant effects on user experience, previous research has instead mostly focused on project outcomes. We reviewed existing small-scale bots in wide use on GitHub. After an indepth…	2020-04-25	2020-06-23 09:56:58	2020-10-15 16:21:29	2020-06-23 09:56:58	1-8											ACM	Honolulu HI USA	en					DOI.org (Crossref)		tex.ids: liu2020a, liuUnderstandingUserBotInteractions2020		C:\Users\sant_si\Zotero\storage\I7SYWXYF\Liu et al. - 2020 - Understanding User-Bot Interactions for Small-Scal.pdf; C:\Users\sant_si\Zotero\storage\GZURQFMV\Liu et al. - 2020 - Understanding User-Bot Interactions for Small-Scal.pdf		software engineering; included; study; bots; HCI; behavioral science; MSR; github; so; botse; repo
FPUNWX8S	conferencePaper	2019	van Tonder, Rijnard; Le Goues, Claire	Towards s/engineer/bot: Principles for Program Repair Bots	2019 IEEE/ACM 1st International Workshop on Bots in Software Engineering (BotSE)	978-1-72812-262-5		10.1109/BotSE.2019.00019	https://ieeexplore.ieee.org/document/8823644/	Of the hundreds of billions of dollars spent on developer wages, up to 25% accounts for ﬁxing bugs. Companies like Google save signiﬁcant human effort and engineering costs with automatic bug detection tools, yet automatically ﬁxing them is still a nascent endeavour. Very recent work (including our own) demonstrates the feasibility of automatic program repair in practice. As automated repair tech…	2019-05	2020-06-23 09:58:13	2021-05-29 08:09:20	2020-06-23 09:58:13	43-47						Towards s/engineer/bot					IEEE	Montreal, QC, Canada	en					DOI.org (Crossref)		tex.ids: vantonder2019a, vantonderEngineerBotPrinciples2019		C:\Users\sant_si\Zotero\storage\7BQCY9E6\van Tonder and Le Goues - 2019 - Towards sengineerbot Principles for Program Rep.pdf; C:\Users\sant_si\Zotero\storage\CLJKVDR9\van Tonder and Le Goues - 2019 - Towards sengineerbot Principles for Program Rep.pdf		software engineering; included; devbot; repairbot; MSR; ref; principles; botse; repo
98UR883Y	conferencePaper	2019	Brown, Chris; Parnin, Chris	Sorry to Bother You: Designing Bots for Effective Recommendations	2019 IEEE/ACM 1st International Workshop on Bots in Software Engineering (BotSE)	978-1-72812-262-5		10.1109/BotSE.2019.00021	https://ieeexplore.ieee.org/document/8823645/	Bots have been proposed as a way to encourage developer actions and support software development activities. Many bots make recommendations to users, however humans may ﬁnd these recommendations ineffective or problematic. In this paper, we argue that while bots can help automate many tasks, ultimately bots still need to ﬁnd ways to interact with humans and handle all of the associated social and…	2019-05	2020-06-23 09:59:21	2020-09-24 09:09:05	2020-06-23 09:59:21	54-58						Sorry to Bother You					IEEE	Montreal, QC, Canada	en					DOI.org (Crossref)		tex.ids: brown2019b, brownSorryBotherYou2019		C:\Users\sant_si\Zotero\storage\WVYGC7JH\Brown and Parnin - 2019 - Sorry to Bother You Designing Bots for Effective .pdf		included; bots; devbot; MSR; nudge theory; botse; repo
5RUZ9RX4	conferencePaper	2019	Alizadeh, Vahid; Ouali, Mohamed Amine; Kessentini, Marouane; Chater, Meriem	RefBot: Intelligent Software Refactoring Bot	2019 34th IEEE/ACM International Conference on Automated Software Engineering (ASE)	978-1-72812-508-4		10.1109/ASE.2019.00081	https://ieeexplore.ieee.org/document/8952287/	The adoption of refactoring techniques for continuous integration received much less attention from the research community comparing to root-canal refactoring to ﬁx the quality issues in the whole system. Several recent empirical studies show that developers, in practice, are applying refactoring incrementally when they are ﬁxing bugs or adding new features. There is an urgent need for refactorin…	2019-11	2020-06-23 09:59:12	2020-10-02 11:22:58	2020-06-23 09:59:12	823-834						RefBot					IEEE	San Diego, CA, USA	en					DOI.org (Crossref)		tex.ids: alizadeh2019a, alizadehRefBotIntelligentSoftware2019		C:\Users\sant_si\Zotero\storage\GBDISQ5F\Alizadeh et al. - 2019 - RefBot Intelligent Software Refactoring Bot.pdf		duplicate; software engineering; included; devbot; MSR; botse; repo
96R6FH5L	journalArticle	2020	Abdellatif, Ahmad; Badran, Khaled; Shihab, Emad	MSRBot: Using bots to answer questions from software repositories	Empirical Software Engineering		1382-3256, 1573-7616	10.1007/s10664-019-09788-5	http://link.springer.com/10.1007/s10664-019-09788-5	Software repositories contain a plethora of useful information that can be used to enhance software projects. Prior work has leveraged repository data to improve many aspects of the software development process, such as, help extract requirement decisions, identify potentially defective code and improve maintenance and evolution. However, in many cases, project stakeholders are not able to fully …	2020-05	2020-06-17 07:48:58	2020-11-16 13:20:52	2020-06-17 07:48:58	1834-1863		3	25		Empir Software Eng	MSRBot							en					DOI.org (Crossref)		tex.ids: abdellatif2020, abdellatif2020b, abdellatif2020c, abdellatifMSRBotUsingBots2020a, abdellatifMSRBotUsingBots2020b, abdellatifMSRBotUsingBots2020c number: 3		C:\Users\sant_si\Zotero\storage\DNCZCCRK\Abdellatif et al. - 2020 - MSRBot Using bots to answer questions from softwa.pdf		chatbot; framework; included; MSR; dialogflow; ref; botse; repo
VW35WQ9B	conferencePaper	2019	Monperrus, Martin	Explainable Software Bot Contributions: Case Study of Automated Bug Fixes	2019 IEEE/ACM 1st International Workshop on Bots in Software Engineering (BotSE)	978-1-72812-262-5		10.1109/BotSE.2019.00010	https://ieeexplore.ieee.org/document/8823632/	In a software project, esp. in open-source, a contribution is a valuable piece of work made to the project: writing code, reporting bugs, translating, improving documentation, creating graphics, etc. We are now at the beginning of an exciting era where software bots will make contributions that are of similar nature than those by humans.	2019-05	2020-06-23 09:57:20	2020-11-05 18:01:10	2020-06-23 09:57:20	12-15						Explainable Software Bot Contributions					IEEE	Montreal, QC, Canada	en					DOI.org (Crossref)		tex.ids: monperrus2019b, monperrusExplainableSoftwareBot2019		C:\Users\sant_si\Zotero\storage\Q7PDA8QM\Monperrus - 2019 - Explainable Software Bot Contributions Case Study.pdf; C:\Users\sant_si\Zotero\storage\IMV2JKLE\Monperrus - 2019 - Explainable Software Bot Contributions Case Study.pdf		duplicate; software engineering; included; bots; devbot; repairbot; ref; botse; repo
AJ9IFD8G	conferencePaper	2019	Erlenhov, Linda; Gomes de Oliveira Neto, Francisco; Scandariato, Riccardo; Leitner, Philipp	Current and Future Bots in Software Development	2019 IEEE/ACM 1st International Workshop on Bots in Software Engineering (BotSE)	978-1-72812-262-5		10.1109/BotSE.2019.00009	https://ieeexplore.ieee.org/document/8823643/	Bots that support software development (“DevBots”) are seen as a promising approach to deal with the ever-increasing complexity of modern software engineering and development. Existing DevBots are already able to relieve developers from routine tasks such as building project images or keeping dependencies up-to-date. However, advances in machine learning and artiﬁcial intelligence hold the promis…	2019-05	2020-06-23 10:00:06	2021-05-18 16:10:00	2020-06-23 10:00:06	7-11											IEEE	Montreal, QC, Canada	en					DOI.org (Crossref)		tex.ids: erlenhov2019a, erlenhovCurrentFutureBots2019		C:\Users\sant_si\Zotero\storage\ZHPXGYKZ\Erlenhov et al. - 2019 - Current and Future Bots in Software Development.pdf; C:\Users\sant_si\Zotero\storage\Y9C2HMG5\Erlenhov et al. - 2019 - Current and Future Bots in Software Development.pdf		software development; included; bots; devbot; terminology; ref; botse; repo
7JL7QXUD	journalArticle	2020	Abdellatif, Ahmad; Costa, Diego; Badran, Khaled; Abdalkareem, Rabe; Shihab, Emad	Challenges in Chatbot Development: A Study of Stack Overflow Posts						Chatbots are becoming increasingly popular due to their benefits in saving costs, time, and effort. This is due to the fact that they allow users to communicate and control different services easily through natural language. Chatbot development requires special expertise (e.g., machine learning and conversation design) that differ from the development of traditional software systems. At the same …	2020	2020-06-23 09:59:06	2020-10-06 15:12:13		12													en					Zotero		tex.ids: abdellatif2020b, abdellatif2020c, abdellatifChallengesChatbotDevelopment2020, abdellatifChallengesChatbotDevelopment2020a		C:\Users\sant_si\Zotero\storage\3MFVBTJS\Abdellatif et al. - 2020 - Challenges in Chatbot Development A Study of Stac.pdf; C:\Users\sant_si\Zotero\storage\PHP2IEGK\Abdellatif et al. - 2020 - Challenges in Chatbot Development A Study of Stac.pdf		chatbot; software engineering; included; study; stackoverflow; botse; repo
ZQVLPVDI	journalArticle	2020	Erlenhov, Linda; Neto, Francisco Gomes de Oliveira; Chukaleski, Martin; Daknache, Samer	Challenges and guidelines on designing test cases for test bots	arXiv:2004.10143 [cs]			10.1145/3387940.3391535	http://arxiv.org/abs/2004.10143	Test bots are automated testing tools that autonomously and periodically run a set of test cases that check whether the system under test meets the requirements set forth by the customer. The automation decreases the amount of time a development team spends on testing. As development projects become larger, it is important to focus on improving the test bots by designing more effective test cases…	2020-04-21	2020-06-23 10:00:17	2020-10-06 10:06:47	2020-06-23 10:00:17														en					arXiv.org		tex.ids: erlenhov2020b, erlenhovChallengesGuidelinesDesigning2020 arXiv: 2004.10143		C:\Users\sant_si\Zotero\storage\NINUKQ5X\Erlenhov et al. - 2020 - Challenges and guidelines on designing test cases .pdf; C:\Users\sant_si\Zotero\storage\F96XLPPB\Erlenhov et al. - 2020 - Challenges and guidelines on designing test cases .pdf		software engineering; included; bots; testbots; devbot; botse; repo
S6TT57DV	conferencePaper	2019	Kumar, Rahul; Bansal, Chetan; Maddila, Chandra; Sharma, Nitin; Martelock, Shawn; Bhargava, Ravi	Building Sankie: An AI Platform for DevOps	2019 IEEE/ACM 1st International Workshop on Bots in Software Engineering (BotSE)	978-1-72812-262-5		10.1109/BotSE.2019.00020	https://ieeexplore.ieee.org/document/8823620/	There has been a fundamental shift amongst software developers and engineers in the past few years. The software development life cycle (SDLC) for a developer has increased in complexity and scale. Changes that were developed and deployed over a matter of days or weeks are now deployed in a matter of hours. Due to greater availability of compute, storage, better tooling, and the necessity to reac…	2019-05	2020-06-23 09:56:47	2020-10-06 09:40:32	2020-06-23 09:56:47	48-53						Building Sankie					IEEE	Montreal, QC, Canada	en					DOI.org (Crossref)		tex.ids: kumar2019a, kumarBuildingSankieAI2019		C:\Users\sant_si\Zotero\storage\XPRM6AVP\Kumar et al. - 2019 - Building Sankie An AI Platform for DevOps.pdf; C:\Users\sant_si\Zotero\storage\7NH3IETL\Kumar et al. - 2019 - Building Sankie An AI Platform for DevOps.pdf		framework; software engineering; productivity; included; virtual assistants; devbot; MSR; botse; repo
MFJSNTG7	conferencePaper	2019	Cerezo, Jhonny; Kubelka, Juraj; Robbes, Romain; Bergel, Alexandre	Building an Expert Recommender Chatbot	2019 IEEE/ACM 1st International Workshop on Bots in Software Engineering (BotSE)	978-1-72812-262-5		10.1109/BotSE.2019.00022	https://ieeexplore.ieee.org/document/8823626/	This paper presents our experience in implementing a chatbot for expert recommendation tasks. The chatbot was developed for the Pharo software ecosystem, and is integrated with the Discord chat service, which is used by the Pharo Community. We also report on a preliminary evaluation for which; the recommendation system was welcomed, though the conversational behavior was not; users expected a ful…	2019-05	2020-06-23 09:59:46	2020-10-05 18:16:28	2020-06-23 09:59:46	59-63											IEEE	Montreal, QC, Canada	en					DOI.org (Crossref)		tex.ids: cerezo2019a, cerezoBuildingExpertRecommender2019		C:\Users\sant_si\Zotero\storage\Y7JZPFRF\Cerezo et al. - 2019 - Building an Expert Recommender Chatbot.pdf; C:\Users\sant_si\Zotero\storage\PHG42IWK\Cerezo et al. - 2019 - Building an Expert Recommender Chatbot.pdf		chatbot; software engineering; included; communication; ref; discord; botse; repo
RMEBN99R	journalArticle	2020	Golzadeh, Mehdi; Legay, Damien; Decan, Alexandre; Mens, Tom	Bot or not? Detecting bots in GitHub pull request activity based on comment similarity						Many empirical studies focus on socio-technical activity in social coding platforms such as GitHub, for example to study the onboarding, abandonment, productivity and collaboration among team members. Such studies face the difficulty that GitHub activity can also be generated automatically by bots of a different nature. It therefore becomes imperative to distinguish such bots from human users. We…	2020	2020-06-23 09:56:27	2020-10-05 16:15:06		5													en					Zotero		tex.ids: golzadeh2020a, golzadehBotNotDetecting2020		C:\Users\sant_si\Zotero\storage\YDQ82EIU\golzadeh.pdf		software engineering; included; bots; MSR; github; botse; repo
SBPIMM5B	journalArticle	2020	Dey, Tapajit; Vasilescu, Bogdan; Mockus, Audris	An Exploratory Study of Bot Commits	arXiv:2003.07961 [cs]				http://arxiv.org/abs/2003.07961	Background: Bots help automate many of the tasks performed by software developers and are widely used to commit code in various social coding platforms. At present, it is not clear what types of activities these bots perform and understanding it may help design better bots, and find application areas which might benefit from bot adoption. Aim: We aim to categorize the Bot Commits by the type of c…	2020-03-27	2020-06-23 10:00:02	2021-01-05 14:52:54	2020-06-23 10:00:02														en					arXiv.org		tex.ids: dey2020b, deyExploratoryStudyBot2020 arXiv: 2003.07961		C:\Users\sant_si\Zotero\storage\NY6GP9SN\Dey et al. - 2020 - An Exploratory Study of Bot Commits.pdf; C:\Users\sant_si\Zotero\storage\YAN65N2N\Dey et al. - 2020 - An Exploratory Study of Bot Commits.pdf		software engineering; included; study; bots; MSR; github; ref; botse; Snowballing; repo
FI3RHEH6	conferencePaper	2019	Seipel, Peter; Stock, Adrian; Santhanam, Sivasurya; Baranowski, Artur; Hochgeschwender, Nico; Schreiber, Andreas	Adopting Conversational Interfaces for Exploring OSGi-Based Software Architectures in Augmented Reality	2019 IEEE/ACM 1st International Workshop on Bots in Software Engineering (BotSE)	978-1-72812-262-5		10.1109/BotSE.2019.00013	https://ieeexplore.ieee.org/document/8823630/	We propose conversational interfaces as a convenient and complementary way for users to explore OSGi-based software architectures in immersive Augmented Reality (AR). By providing a conversational interface we aim to remedy some peculiarities of AR devices, but also enhancing the exploration task at hand. We exemplify a use case and sketch how different user utterances can be used to retrieve inf…	2019-05	2020-06-23 09:57:51	2020-10-06 09:40:47	2020-06-23 09:57:51	20-21											IEEE	Montreal, QC, Canada	en					DOI.org (Crossref)		tex.ids: seipel2019a, seipelAdoptingConversationalInterfaces2019		C:\Users\sant_si\Zotero\storage\4IYARYXT\Seipel et al. - 2019 - Adopting Conversational Interfaces for Exploring O.pdf; C:\Users\sant_si\Zotero\storage\VH85VYJD\Seipel et al. - 2019 - Adopting Conversational Interfaces for Exploring O.pdf		chatbot; software engineering; conversational AI; included; ASR; rasa; botse; Snowballing; repo
5HWU3H56	conferencePaper	2019	Paikari, Elahe; Choi, JaeEun; Kim, SeonKyu; Baek, Sooyoung; Kim, MyeongSoo; Lee, SeungEon; Han, ChaeYeon; Kim, YoungJae; Ahn, KaHye; Cheong, Chan; van der hoek, Andre	A Chatbot for Conflict Detection and Resolution	2019 IEEE/ACM 1st International Workshop on Bots in Software Engineering (BotSE)	978-1-72812-262-5		10.1109/BotSE.2019.00016	https://ieeexplore.ieee.org/document/8823615/		2019-05	2020-06-23 09:57:30	2021-04-14 10:47:51	2020-06-23 09:57:30	29-33											IEEE	Montreal, QC, Canada						DOI.org (Crossref)		tex.ids: paikari2019a, paikariChatbotConflictDetection2019		C:\Users\sant_si\Zotero\storage\AB9NJ6K3\Paikari - 2019 - A Chatbot for Conflict Detection and resolution.pdf; C:\Users\sant_si\Zotero\storage\4DQCNT8T\Paikari et al. - 2019 - A Chatbot for Conflict Detection and Resolution.pdf		chatbot; software engineering; included; slack; collaboration; communication; dialogflow; botse; Snowballing; repo
W5M4RSR3	journalArticle	2021	Bansal, Aakash; Eberhart, Zachary; Wu, Lingfei; McMillan, Collin	A Neural Question Answering System for Basic Questions about Subroutines	arXiv:2101.03999 [cs]				http://arxiv.org/abs/2101.03999	A question answering (QA) system is a type of conversational AI that generates natural language answers to questions posed by human users. QA systems often form the backbone of interactive dialogue systems, and have been studied extensively for a wide variety of tasks ranging from restaurant recommendations to medical diagnostics. Dramatic progress has been made in recent years, especially from t…	2021-01-11	2021-05-18 16:27:13	2021-05-18 16:27:13	2021-05-18 16:27:13														en					arXiv.org		arXiv: 2101.03999		C:\Users\sant_si\Zotero\storage\ZZM23KV4\Bansal et al. - 2021 - A Neural Question Answering System for Basic Quest.pdf		included; Snowballing; repo	Computer Science - Machine Learning; Computer Science - Software Engineering
A5ETQUF6	conferencePaper	2020	Nakagawa, Tasuku; Higo, Yoshiki; Kusumoto, Shinji	CLIONE: Clone Modification Support for Pull Request Based Development	2020 27th Asia-Pacific Software Engineering Conference (APSEC)	978-1-72819-553-7		10.1109/APSEC51365.2020.00055	https://ieeexplore.ieee.org/document/9359312/	A code clone (clone) is known as one of the factors that makes software maintenance difﬁcult. Thus, in software maintenance, clone modiﬁcation is essential. An existing study proposed a tool that notiﬁes developers of information about clone changes so that the developers can modify clones efﬁciently. However, the existing tool is premised on regular execution and not designed to be triggered by …	2020-12	2021-05-18 16:28:48	2021-05-18 16:28:48	2021-05-18 16:28:48	455-459						CLIONE					IEEE	Singapore, Singapore	en					DOI.org (Crossref)				C:\Users\sant_si\Zotero\storage\Y2J37PIU\Nakagawa et al. - 2020 - CLIONE Clone Modification Support for Pull Reques.pdf		included; Snowballing; repo
JLSYBXUB	conferencePaper	2018	Paikari, Elahe; van der Hoek, André	A framework for understanding chatbots and their future	Proceedings of the 11th International Workshop on Cooperative and Human Aspects of Software Engineering	978-1-4503-5725-8		10.1145/3195836.3195859	https://dl.acm.org/doi/10.1145/3195836.3195859	Chatbots have rapidly become a mainstay in software development. A range of chatbots contribute regularly to the creation of actual production software. It is somewhat difficult, however, to precisely delineate hype from reality. Questions arise as to what distinguishes a chatbot from an ordinary software tool, what might be desirable properties of chatbots, and where their future may lie. This p…	2018-05-27	2021-05-18 16:28:49	2021-05-18 16:28:50	2021-05-18 16:28:49	13-16											ACM	Gothenburg Sweden	en					DOI.org (Crossref)				C:\Users\sant_si\Zotero\storage\TKC6KG28\Paikari and van der Hoek - 2018 - A framework for understanding chatbots and their f.pdf		included; Snowballing; repo
6MBA38AZ	conferencePaper	2018	Peng, Xin; Zhao, Yifan; Liu, Mingwei; Zhang, Fengyi; Liu, Yang; Wang, Xin; Xing, Zhenchang	Automatic Generation of API Documentations for Open-Source Projects	2018 IEEE Third International Workshop on Dynamic Software Documentation (DySDoc3)	978-1-5386-7570-0		10.1109/DySDoc3.2018.00010	https://ieeexplore.ieee.org/document/8530111/	Open-source projects often have only incomplete and insufﬁcient API documentations. To improve the efﬁciency of development and ensure the correctness of API usage, it is desired that the developers can be supported with automatically generated documentation based on a combination of knowledge from different sources. In this paper, we describe OpenAPIDocGen, a system that can automatically genera…	2018-09	2021-05-18 16:28:51	2021-05-18 16:28:51	2021-05-18 16:28:51	7-8											IEEE	Madrid	en					DOI.org (Crossref)				C:\Users\sant_si\Zotero\storage\TMX72NY6\Peng et al. - 2018 - Automatic Generation of API Documentations for Ope.pdf		included; Snowballing; repo
KJLEZT8G	conferencePaper	2019	Pinheiro, Andre M.; Rabello, Caio S.; Furtado, Leonardo B.; Pinto, Gustavo; de Souza, Cleidson R.B.	Expecting the Unexpected: Distilling Bot Development, Challenges, and Motivations	2019 IEEE/ACM 12th International Workshop on Cooperative and Human Aspects of Software Engineering (CHASE)	978-1-72812-239-7		10.1109/CHASE.2019.00021	https://ieeexplore.ieee.org/document/8817003/	Software bots are becoming an increasingly popular tool in the software development landscape, which is particularly due to their potential of use in several different contexts. More importantly, software developers interested in transitioning to bot development may have to face challenges intrinsic related to bot software development. However, so far, it is still unclear what is the proﬁle of bo…	2019-05	2021-05-18 16:28:53	2021-05-18 16:28:53	2021-05-18 16:28:53	51-52						Expecting the Unexpected					IEEE	Montreal, QC, Canada	en					DOI.org (Crossref)				C:\Users\sant_si\Zotero\storage\C6JRAP2Y\Pinheiro et al. - 2019 - Expecting the Unexpected Distilling Bot Developme.pdf		included; Snowballing; repo
4YXHCEY3	journalArticle	2021	Qasse, Ilham; Mishra, Shailesh; Hamdaqa, Mohammad	iContractBot: A Chatbot for Smart Contracts' Specification and Code Generation	arXiv:2103.09314 [cs]				http://arxiv.org/abs/2103.09314	Recently, Blockchain technology adoption has expanded to many application areas due to the evolution of smart contracts. However, developing smart contracts is non-trivial and challenging due to the lack of tools and expertise in this ﬁeld. A promising solution to overcome this issue is to use ModelDriven Engineering (MDE), however, using models still involves a learning curve and might not be su…	2021-03-16	2021-05-18 16:28:56	2021-05-18 16:28:56	2021-05-18 16:28:56							iContractBot							en					arXiv.org		arXiv: 2103.09314		C:\Users\sant_si\Zotero\storage\4K7TIMBF\Qasse et al. - 2021 - iContractBot A Chatbot for Smart Contracts' Speci.pdf		included; Snowballing; repo	Computer Science - Software Engineering
5Z3KTHHM	conferencePaper	2020	Ren, Ranci; Castro, John W.; Santos, Adrián; Pérez-Soler, Sara; Acuña, Silvia T.; de Lara, Juan	Collaborative Modelling: Chatbots or On-Line Tools? An Experimental Study	Proceedings of the Evaluation and Assessment in Software Engineering	978-1-4503-7731-7		10.1145/3383219.3383246	https://dl.acm.org/doi/10.1145/3383219.3383246	Modelling is a fundamental activity in software engineering, which is often performed in collaboration. For this purpose, on-line tools running on the cloud are frequently used. However, recent advances in Natural Language Processing have fostered the emergence of chatbots, which are increasingly used for all sorts of software engineering tasks, including modelling. To evaluate to what extent cha…	2020-04-15	2021-05-18 16:28:58	2021-05-18 16:28:58	2021-05-18 16:28:58	260-269						Collaborative Modelling					ACM	Trondheim Norway	en					DOI.org (Crossref)				C:\Users\sant_si\Zotero\storage\F5QXW77X\Ren et al. - 2020 - Collaborative Modelling Chatbots or On-Line Tools.pdf		included; Snowballing; repo
PB9SW463	journalArticle	2021	Saadat, Samaneh; Colmenares, Natalia; Sukthankar, Gita	Do Bots Modify the Workflow of GitHub Teams?	arXiv:2103.09319 [cs]				http://arxiv.org/abs/2103.09319	The ever-increasing complexity of modern software engineering projects makes the usage of automated assistants imperative. Bots can be used to complete repetitive tasks during development and testing, as well as promoting communication between team members through issue reporting and documentation. Although the ultimate aim of these automated assistants is to speed taskwork completion, their incl…	2021-03-16	2021-05-18 16:29:01	2021-05-18 16:29:01	2021-05-18 16:29:01														en					arXiv.org		arXiv: 2103.09319		C:\Users\sant_si\Zotero\storage\P2WIGBGI\Saadat et al. - 2021 - Do Bots Modify the Workflow of GitHub Teams.pdf		included; Snowballing; repo	Computer Science - Software Engineering; Computer Science - Human-Computer Interaction
J6YKAY52	conferencePaper	2020	Saini, Rijul	Artificial intelligence empowered domain modelling bot	Proceedings of the 23rd ACM/IEEE International Conference on Model Driven Engineering Languages and Systems: Companion Proceedings	978-1-4503-8135-2		10.1145/3417990.3419486	https://dl.acm.org/doi/10.1145/3417990.3419486	With the increasing adoption of Model-Based Software Engineering (MBSE) to handle the complexity of modern software systems in industry and inclusion of modelling topics in academic curricula, it is no longer a question of whether to use MBSE but how to use it. Acquiring modelling skills to properly build and use models with the help of modelling formalisms are non-trivial learning objectives, wh…	2020-10-16	2021-05-18 16:29:03	2021-05-18 16:29:03	2021-05-18 16:29:03	1-6											ACM	Virtual Event Canada	en					DOI.org (Crossref)				C:\Users\sant_si\Zotero\storage\R4642HKH\Saini - 2020 - Artificial intelligence empowered domain modelling.pdf		included; Snowballing; repo
7AU7W43R	conferencePaper	2020	Saini, Rijul; Mussbacher, Gunter; Guo, Jin L. C.; Kienzle, Jörg	DoMoBOT: a bot for automated and interactive domain modelling	Proceedings of the 23rd ACM/IEEE International Conference on Model Driven Engineering Languages and Systems: Companion Proceedings	978-1-4503-8135-2		10.1145/3417990.3421385	https://dl.acm.org/doi/10.1145/3417990.3421385	Domain modelling transforms domain problem descriptions written in natural language (NL) into analyzable and concise domain models (class diagrams) during requirements analysis or the early stages of design in software development. Since the practice of domain modelling requires time in addition to modelling skills and experience, several approaches have been proposed to automate or semi-automate…	2020-10-16	2021-05-18 16:29:05	2021-05-18 16:29:05	2021-05-18 16:29:05	1-10						DoMoBOT					ACM	Virtual Event Canada	en					DOI.org (Crossref)				C:\Users\sant_si\Zotero\storage\FFBDKXZR\Saini et al. - 2020 - DoMoBOT a bot for automated and interactive domai.pdf		included; Snowballing; repo
6SJRMN8C	conferencePaper	2019	Sharma, Vibhu Saujanya; Mehra, Rohit; Podder, Sanjay; Burden, Adam P.	A Journey Towards Providing Intelligence and Actionable Insights to Development Teams in Software Delivery	2019 34th IEEE/ACM International Conference on Automated Software Engineering (ASE)	978-1-72812-508-4		10.1109/ASE.2019.00142	https://ieeexplore.ieee.org/document/8952441/	For delivering high-quality artifacts within the budget and on schedule, software delivery teams ideally should have a holistic and in-process view of the current health and future trajectory of the project. However, such insights need to be at the right level of granularity and need to be derived typically from a heterogeneous project environment, in a way that helps development team members wit…	2019-11	2021-05-18 16:29:07	2021-05-18 16:29:07	2021-05-18 16:29:07	1214-1215											IEEE	San Diego, CA, USA	en					DOI.org (Crossref)				C:\Users\sant_si\Zotero\storage\8IJ2UAMN\Sharma et al. - 2019 - A Journey Towards Providing Intelligence and Actio.pdf		included; Snowballing; repo
6Y8VBUUW	journalArticle	2021	Shihab, Emad; Wagner, Stefan; Aurélio Gerosa, Marco	Summary of the 2nd International Workshop on Bots in Software Engineering (BotSE 2020)	ACM SIGSOFT Software Engineering Notes		0163-5948	10.1145/3437479.3437484	https://dl.acm.org/doi/10.1145/3437479.3437484	Bots automate many tasks in software engineering projects often in the form of chatbots. Bots have been proposed, for example, for testing, maintenance, or automating bug fixes. Following the success of the first BotSE workshop, we organized this second edition collocated with ICSE 2020 to bring together the research community that investigates bots for software engineering. Specifically, the wor…	2021-02	2021-05-18 16:29:09	2021-05-18 16:29:09	2021-05-18 16:29:09	20-22		1	46		SIGSOFT Softw. Eng. Notes								en					DOI.org (Crossref)				C:\Users\sant_si\Zotero\storage\MG2GCA4C\Shihab et al. - 2021 - Summary of the 2nd International Workshop on Bots .pdf		included; Snowballing; repo
JGLGAAPG	journalArticle	2019	Silva, Rodrigo F. G.; Roy, Chanchal K.; Rahman, Mohammad Masudur; Schneider, Kevin A.; Paixao, Klerisson; Maia, Marcelo de Almeida	Recommending Comprehensive Solutions for Programming Tasks by Mining Crowd Knowledge	arXiv:1903.07662 [cs]				http://arxiv.org/abs/1903.07662	Developers often search for relevant code examples on the web for their programming tasks. Unfortunately, they face two major problems. First, the search is impaired due to a lexical gap between their query (task description) and the information associated with the solution. Second, the retrieved solution may not be comprehensive, i.e., the code segment might miss a succinct explanation. These pr…	2019-03-20	2021-05-18 16:29:12	2021-05-18 16:29:12	2021-05-18 16:29:12														en					arXiv.org		arXiv: 1903.07662		C:\Users\sant_si\Zotero\storage\EKYW5JGC\Silva et al. - 2019 - Recommending Comprehensive Solutions for Programmi.pdf		included; Snowballing; repo	Computer Science - Software Engineering
FB95VSXU	bookSection	2020	PérezSoler, Sara; Daniel, Gwendal; Cabot, Jordi; Guerra, Esther; de Lara, Juan	Towards Automating the Synthesis of Chatbots for Conversational Model Query	Enterprise, Business-Process and Information Systems Modeling	978-3-030-49417-9 978-3-030-49418-6			http://link.springer.com/10.1007/978-3-030-49418-6_17	Conversational interfaces (also called chatbots) are being increasingly adopted in various domains such as e-commerce or customer service, as a direct communication channel between companies and end-users. Their advantage is that they can be embedded within social networks, and provide a natural language (NL) interface that enables their use by non-technical users. While there are many emerging p…	2020	2021-05-18 16:29:14	2021-05-28 19:58:13	2021-05-18 16:29:14	257-265			387								Springer International Publishing	Cham	en					DOI.org (Crossref)		Series Title: Lecture Notes in Business Information Processing DOI: 10.1007/978-3-030-49418-6_17		C:\Users\sant_si\Zotero\storage\3TLLWPSD\Pérez-Soler et al. - 2020 - Towards Automating the Synthesis of Chatbots for C.pdf		included; Snowballing; repo		Nurcan, Selmin; Reinhartz-Berger, Iris; Soffer, Pnina; Zdravkovic, Jelena
TWP69HNW	conferencePaper	2020	Stulova, Nataliia; Blasi, Arianna; Gorla, Alessandra; Nierstrasz, Oscar	Towards Detecting Inconsistent Comments in Java Source Code Automatically	2020 IEEE 20th International Working Conference on Source Code Analysis and Manipulation (SCAM)	978-1-72819-248-2		10.1109/SCAM51674.2020.00012	https://ieeexplore.ieee.org/document/9252010/		2020-09	2021-05-18 16:29:17	2021-05-18 16:29:17	2021-05-18 16:29:17	65-69											IEEE	Adelaide, Australia	en					DOI.org (Crossref)				C:\Users\sant_si\Zotero\storage\WGIPBFC6\Stulova et al. - 2020 - Towards Detecting Inconsistent Comments in Java So.pdf		included; Snowballing; repo
JUCPXVKY	conferencePaper	2020	Washizaki, Hironori	Towards Software Value Co-Creation with AI	2020 IEEE 44th Annual Computers, Software, and Applications Conference (COMPSAC)	978-1-72817-303-0		10.1109/COMPSAC48688.2020.0-112	https://ieeexplore.ieee.org/document/9202754/	We present a vision called “value co-creation of software by artificial intelligence (AI) and developers.” In this vision, AI and developers work in collaboration as equal partners to co-create business and societal values through software system development and operations. Towards this vision, we discuss AI automation for development focusing on machine learning by introducing examples, includin…	2020-07	2021-05-18 16:29:18	2021-05-18 16:29:18	2021-05-18 16:29:18	1117-1118											IEEE	Madrid, Spain	en					DOI.org (Crossref)				C:\Users\sant_si\Zotero\storage\BY95YMPG\Washizaki - 2020 - Towards Software Value Co-Creation with AI.pdf		included; Snowballing; repo
KUJFICYM	conferencePaper	2020	Wessel, Mairieli	Enhancing developers’ support on pull requests activities with software bots	Proceedings of the 28th ACM Joint Meeting on European Software Engineering Conference and Symposium on the Foundations of Software Engineering	978-1-4503-7043-1		10.1145/3368089.3418539	https://dl.acm.org/doi/10.1145/3368089.3418539	Software bots are employed to support developers’ activities, serving as conduits between developers and other tools. Due to their focus on task automation, bots have become particularly relevant for Open Source Software (OSS) projects hosted on GitHub. While bots are adopted to save development cost, time, and effort, the bots’ presence can be disruptive to the community. My research goal is two…	2020-11-08	2021-05-18 16:29:21	2021-05-18 16:29:21	2021-05-18 16:29:21	1674-1677											ACM	Virtual Event USA	en					DOI.org (Crossref)				C:\Users\sant_si\Zotero\storage\QFLWCKVM\Wessel - 2020 - Enhancing developers’ support on pull requests act.pdf		included; Snowballing; repo
2CM2UJ6F	conferencePaper	2020	Wessel, Mairieli; Serebrenik, Alexander; Wiese, Igor; Steinmacher, Igor; Gerosa, Marco A.	What to Expect from Code Review Bots on GitHub?: A Survey with OSS Maintainers	Proceedings of the 34th Brazilian Symposium on Software Engineering	978-1-4503-8753-8		10.1145/3422392.3422459	https://dl.acm.org/doi/10.1145/3422392.3422459	Software bots are used by Open Source Software (OSS) projects to streamline the code review process. Interfacing between developers and automated services, code review bots report continuous integration failures, code quality checks, and code coverage. However, the impact of such bots on maintenance tasks is still neglected. In this paper, we study how project maintainers experience code review b…	2020-10-21	2021-05-18 16:29:23	2021-05-18 16:29:23	2021-05-18 16:29:23	457-462						What to Expect from Code Review Bots on GitHub?					ACM	Natal Brazil	en					DOI.org (Crossref)				C:\Users\sant_si\Zotero\storage\49PN82LZ\Wessel et al. - 2020 - What to Expect from Code Review Bots on GitHub A.pdf		included; Snowballing; repo
AR7I2HL9	conferencePaper	2020	Wessel, Mairieli; Serebrenik, Alexander; Wiese, Igor; Steinmacher, Igor; Gerosa, Marco A.	Effects of Adopting Code Review Bots on Pull Requests to OSS Projects	2020 IEEE International Conference on Software Maintenance and Evolution (ICSME)	978-1-72815-619-4		10.1109/ICSME46990.2020.00011	https://ieeexplore.ieee.org/document/9240622/	Software bots, which are widely adopted by Open Source Software (OSS) projects, support developers on several activities, including code review. However, as with any new technology adoption, bots may impact group dynamics. Since understanding and anticipating such effects is important for planning and management, we investigate how several activity indicators change after the adoption of a code r…	2020-09	2021-05-18 16:29:25	2021-05-18 16:29:25	2021-05-18 16:29:25	1-11											IEEE	Adelaide, Australia	en					DOI.org (Crossref)				C:\Users\sant_si\Zotero\storage\DMZSFQZV\Wessel et al. - 2020 - Effects of Adopting Code Review Bots on Pull Reque.pdf		included; Snowballing; repo
EXQU5U9C	journalArticle	2021	Wessel, Mairieli; Wiese, Igor; Steinmacher, Igor; Gerosa, Marco A.	Don't Disturb Me: Challenges of Interacting with SoftwareBots on Open Source Software Projects	arXiv:2103.13950 [cs]				http://arxiv.org/abs/2103.13950	Software bots are used to streamline tasks in Open Source Software (OSS) projects' pull requests, saving development cost, time, and effort. However, their presence can be disruptive to the community. We identified several challenges caused by bots in pull request interactions by interviewing 21 practitioners, including project maintainers, contributors, and bot developers. In particular, our fin…	2021-03-25	2021-05-18 16:29:28	2021-05-18 16:29:29	2021-05-18 16:29:28							Don't Disturb Me							en					arXiv.org		arXiv: 2103.13950		C:\Users\sant_si\Zotero\storage\S6SQU4YV\Wessel et al. - 2021 - Don't Disturb Me Challenges of Interacting with S.pdf		included; Snowballing; repo	Computer Science - Software Engineering
S6QDJJU7	conferencePaper	2020	Wood, Andrew; Eberhart, Zachary; McMillan, Collin	Dialogue Act Classification for Virtual Agents for Software Engineers during Debugging	Proceedings of the IEEE/ACM 42nd International Conference on Software Engineering Workshops	978-1-4503-7963-2		10.1145/3387940.3391487	https://dl.acm.org/doi/10.1145/3387940.3391487	A “dialogue act” is a written or spoken action during a conversation. Dialogue acts are usually only a few words long, and are often categorized by researchers into a relatively small set of dialogue act types, such as eliciting information, expressing an opinion, or making a greeting. Research interest into automatic classiﬁcation of dialogue acts has grown recently due to the proliferation of V…	2020-06-27	2021-05-18 16:29:31	2021-05-18 16:29:31	2021-05-18 16:29:31	462-469											ACM	Seoul Republic of Korea	en					DOI.org (Crossref)				C:\Users\sant_si\Zotero\storage\GB7JFXDF\Wood et al. - 2020 - Dialogue Act Classification for Virtual Agents for.pdf		included; Snowballing; repo
TA24Q8WH	journalArticle	2021	Wyrich, Marvin; Ghit, Raoul; Haller, Tobias; Müller, Christian	Bots Don't Mind Waiting, Do They? Comparing the Interaction With Automatically and Manually Created Pull Requests	arXiv:2103.03591 [cs]				http://arxiv.org/abs/2103.03591	As a maintainer of an open source software project, you are usually happy about contributions in the form of pull requests that bring the project a step forward. Past studies have shown that when reviewing a pull request, not only its content is taken into account, but also, for example, the social characteristics of the contributor. Whether a contribution is accepted and how long this takes ther…	2021-03-05	2021-05-18 16:29:34	2021-05-18 16:29:34	2021-05-18 16:29:34							Bots Don't Mind Waiting, Do They?							en					arXiv.org		arXiv: 2103.03591		C:\Users\sant_si\Zotero\storage\4JPQYFLR\Wyrich et al. - 2021 - Bots Don't Mind Waiting, Do They Comparing the In.pdf		included; Snowballing; repo	Computer Science - Software Engineering; Computer Science - Human-Computer Interaction
244M49SG	conferencePaper	2019	Xu, Congying; Min, Bosen; Sun, Xiaobing; Hu, Jiajun; Li, Bin; Duan, Yucong	MULAPI: A Tool for API Method and Usage Location Recommendation	2019 IEEE/ACM 41st International Conference on Software Engineering: Companion Proceedings (ICSE-Companion)	978-1-72811-764-5		10.1109/ICSE-Companion.2019.00053	https://ieeexplore.ieee.org/document/8802650/	Software is incrementally evolved as various new feature requests are implemented to meet users’ requirements. To accelerate the incoming feature implementation, developers often utilize existing third-party APIs that encapsulate featurerelated functionality into simple APIs. However, it is non-trivial for developers to choose which APIs to use and where to use them in a target program since the …	2019-05	2021-05-18 16:29:36	2021-05-18 16:29:36	2021-05-18 16:29:36	119-122						MULAPI					IEEE	Montreal, QC, Canada	en					DOI.org (Crossref)				C:\Users\sant_si\Zotero\storage\M6FQIYJM\Xu et al. - 2019 - MULAPI A Tool for API Method and Usage Location R.pdf		included; Snowballing; repo
L3F2CSTW	journalArticle	2021	Baudry, Benoit; Chen, Zimin; Etemadi, Khashayar; Fu, Han; Ginelli, Davide; Kommrusch, Steve; Martinez, Matias; Monperrus, Martin; Ron, Javier; Ye, He; Yu, Zhongxing	A Software Repair Bot based on Continual Learning	IEEE Software		0740-7459, 1937-4194	10.1109/ms.2021.3070743	http://arxiv.org/abs/2012.06824	Software bugs are common and correcting them accounts for a signiﬁcant part of costs in the software development and maintenance process. This calls for automatic techniques to deal with them. One promising direction towards this goal is gaining repair knowledge from historical bug ﬁxing examples. Retrieving insights from software development history is particularly appealing with the constant pr…	2021	2021-05-18 16:29:39	2021-05-18 16:29:39	2021-05-18 16:29:39	0-0					IEEE Softw.								en					arXiv.org		arXiv: 2012.06824		C:\Users\sant_si\Zotero\storage\SLGWU83T\Baudry et al. - 2021 - A Software Repair Bot based on Continual Learning.pdf		included; Snowballing; repo	Computer Science - Software Engineering
WK5FNZMQ	journalArticle	2020	Baum, David; Bechert, Stefan; Eisenecker, Ulrich; Meichsner, Isabelle; Müller, Richard	Identifying Usability Issues of Software Analytics Applications in Immersive Augmented Reality	arXiv:2008.06099 [cs]				http://arxiv.org/abs/2008.06099	Software analytics in augmented reality (AR) is said to have great potential. One reason why this potential is not yet fully exploited may be usability problems of the AR user interfaces. We present an iterative and qualitative usability evaluation with 15 subjects of a state-of-the-art application for software analytics in AR. We could identify and resolve numerous usability issues. Most of them…	2020-08-13	2021-05-18 16:29:43	2021-05-18 16:29:43	2021-05-18 16:29:43														en					arXiv.org		arXiv: 2008.06099		C:\Users\sant_si\Zotero\storage\N669PXZB\Baum et al. - 2020 - Identifying Usability Issues of Software Analytics.pdf		included; Snowballing; repo	Computer Science - Human-Computer Interaction
BETT6N9Y	conferencePaper	2017	Bieliauskas, Stefan; Schreiber, Andreas	A Conversational User Interface for Software Visualization	2017 IEEE Working Conference on Software Visualization (VISSOFT)	978-1-5386-1003-9		10.1109/VISSOFT.2017.21	https://ieeexplore.ieee.org/document/8091199/	Software visualizations provide many different complex views with different ﬁlters and metrics. But often users have a speciﬁc question to which they want to have an answer or they need to ﬁnd the best visualization by themselves and are not aware of other metrics and possibilities of the visualization tool. We propose an interaction with software visualizations based on a conversational interfac…	2017-09	2021-05-18 16:29:45	2021-05-18 16:29:45	2021-05-18 16:29:45	139-143											IEEE	Shanghai	en					DOI.org (Crossref)				C:\Users\sant_si\Zotero\storage\UPJT89UE\Bieliauskas and Schreiber - 2017 - A Conversational User Interface for Software Visua.pdf		included; Snowballing; repo
XT4SIDPT	conferencePaper	2019	Black, Dana; Rapos, Eric J.; Stephan, Matthew	Voice-Driven Modeling: Software Modeling Using Automated Speech Recognition	2019 ACM/IEEE 22nd International Conference on Model Driven Engineering Languages and Systems Companion (MODELS-C)	978-1-72815-125-0		10.1109/MODELS-C.2019.00040	https://ieeexplore.ieee.org/document/8904620/	Voice-driven programming allows engineers to alleviate physical discomfort, pain, and injury. It also has the potential to be faster than typing and assist those with disabilities. While there are a number of solutions to voice-driven programming, Model-Driven Engineering (MDE) has yet to exploit this non-conventional but high-potential approach to software development. Standard convention in MDE…	2019-09	2021-05-18 16:29:47	2021-05-18 16:29:47	2021-05-18 16:29:47	252-258						Voice-Driven Modeling					IEEE	Munich, Germany	en					DOI.org (Crossref)				C:\Users\sant_si\Zotero\storage\4BCG6FPI\Black et al. - 2019 - Voice-Driven Modeling Software Modeling Using Aut.pdf		included; Snowballing; repo
L6GWV4WS	conferencePaper	2020	Boubekeur, Younes; Mussbacher, Gunter	Towards a better understanding of interactions with a domain modeling assistant	Proceedings of the 23rd ACM/IEEE International Conference on Model Driven Engineering Languages and Systems: Companion Proceedings	978-1-4503-8135-2		10.1145/3417990.3418742	https://dl.acm.org/doi/10.1145/3417990.3418742	The enrolment of software engineering students has increased rapidly in the past few years following industry demand. At the same time, model-driven engineering (MDE) continues to become relevant to more domains like embedded systems and machine learning. It is therefore important to teach students MDE skills in an effective manner to prepare them for future careers in academia and industry. The …	2020-10-16	2021-05-18 16:29:49	2021-05-18 16:29:49	2021-05-18 16:29:49	1-10											ACM	Virtual Event Canada	en					DOI.org (Crossref)				C:\Users\sant_si\Zotero\storage\TW9F48ST\Boubekeur and Mussbacher - 2020 - Towards a better understanding of interactions wit.pdf		included; Snowballing; repo
L8TU2HDF	bookSection	2020	Corti, Giancarlo; Ambrosini, Luca; Guidi, Roberto; Rizzo, Nicola	*Thing: Improve Anything to Anything Collaboration	Advances in Information and Communication	978-3-030-12384-0 978-3-030-12385-7			http://link.springer.com/10.1007/978-3-030-12385-7_34	This is a work in the context of Collaborative Working Environment (CWE). In particular, in that of collaboration and productivity software tools. CWEs have seen the adoption of application software to addresses business problems as team communication and workload management. Instant messaging solutions, mobile devices and the virtual assistant paradigm have also come into the picture. Software t…	2020	2021-05-18 16:29:51	2021-05-18 16:29:51	2021-05-18 16:29:51	453-465			70			*Thing					Springer International Publishing	Cham	en					DOI.org (Crossref)		Series Title: Lecture Notes in Networks and Systems DOI: 10.1007/978-3-030-12385-7_34		C:\Users\sant_si\Zotero\storage\EJK87536\Corti et al. - 2020 - Thing Improve Anything to Anything Collaboration.pdf		included; Snowballing; repo		Arai, Kohei; Bhatia, Rahul
32KSLTU9	conferencePaper	2020	da Silva, Bruno; Hebert, Chloe; Rawka, Abhishu; Sereesathien, Siriwan	Robin: A Voice Controlled Virtual Teammate for Software Developers and Teams	2020 IEEE International Conference on Software Maintenance and Evolution (ICSME)	978-1-72815-619-4		10.1109/ICSME46990.2020.00092	https://ieeexplore.ieee.org/document/9240682/	Software developers typically collaborate while relying on source code management tools and platforms such as Git and GitHub, which involve process workﬂow and issue-tracking, for development and maintenance of software-intensive solutions. Developers may lose concentration and productivity when having to navigate through numerous screens to perform daily tasks, which are oftentimes too repetitiv…	2020-09	2021-05-18 16:29:53	2021-05-18 16:29:53	2021-05-18 16:29:53	789-791						Robin					IEEE	Adelaide, Australia	en					DOI.org (Crossref)				C:\Users\sant_si\Zotero\storage\29YPWNFF\da Silva et al. - 2020 - Robin A Voice Controlled Virtual Teammate for Sof.pdf		included; Snowballing; repo
XRDGPYPR	conferencePaper	2020	Dominic, James; Houser, Jada; Steinmacher, Igor; Ritter, Charles; Rodeghero, Paige	Conversational Bot for Newcomers Onboarding to Open Source Projects	Proceedings of the IEEE/ACM 42nd International Conference on Software Engineering Workshops	978-1-4503-7963-2		10.1145/3387940.3391534	https://dl.acm.org/doi/10.1145/3387940.3391534	This paper targets the problems newcomers face when onboarding to open source projects and the low retention rate of newcomers. Open source software projects are becoming increasingly more popular. Many major companies have started building open source software. Unfortunately, many newcomers only commit once to an open source project before moving on to another project. Even worse, many novices s…	2020-06-27	2021-05-18 16:29:55	2021-05-18 16:29:55	2021-05-18 16:29:55	46-50											ACM	Seoul Republic of Korea	en					DOI.org (Crossref)				C:\Users\sant_si\Zotero\storage\JM6IXZHR\Dominic et al. - 2020 - Conversational Bot for Newcomers Onboarding to Ope.pdf		included; Snowballing; repo
XG24LE6J	bookSection	2020	edDouibi, Hamza; Daniel, Gwendal; Cabot, Jordi	OpenAPI Bot: A Chatbot to Help You Understand REST APIs	Web Engineering	978-3-030-50577-6 978-3-030-50578-3			http://link.springer.com/10.1007/978-3-030-50578-3_40	REST APIs are an essential building block in many Web applications. The lack of a standard machine-readable format to describe these REST APIs triggered the creation of several speciﬁcation languages to formally deﬁne REST APIs, with the OpenAPI speciﬁcation currently taking the lead. OpenAPI deﬁnitions are consumed by a growing ecosystem of tools aimed at automating tasks such as generating serv…	2020	2021-05-18 16:29:57	2021-05-29 08:10:00	2021-05-18 16:29:57	538-542			12128			OpenAPI Bot					Springer International Publishing	Cham	en					DOI.org (Crossref)		Series Title: Lecture Notes in Computer Science DOI: 10.1007/978-3-030-50578-3_40		C:\Users\sant_si\Zotero\storage\GDX4BS4V\Ed-Douibi et al. - 2020 - OpenAPI Bot A Chatbot to Help You Understand REST.pdf		included; Snowballing; repo		Bielikova, Maria; Mikkonen, Tommi; Pautasso, Cesare
TUUQVKHR	journalArticle	2021	Golzadeh, Mehdi; Decan, Alexandre; Legay, Damien; Mens, Tom	A ground-truth dataset and classification model for detecting bots in GitHub issue and PR comments	Journal of Systems and Software		01641212	10.1016/j.jss.2021.110911	http://arxiv.org/abs/2010.03303	Bots are frequently used in Github repositories to automate repetitive activities that are part of the distributed software development process. They communicate with human actors through comments. While detecting their presence is important for many reasons, no large and representative ground-truth dataset is available, nor are classification models to detect and validate bots on the basis of su…	2021-05	2021-05-18 16:30:01	2021-05-18 16:30:01	2021-05-18 16:30:01	110911			175		Journal of Systems and Software								en					arXiv.org		arXiv: 2010.03303		C:\Users\sant_si\Zotero\storage\GHMRF4LS\Golzadeh et al. - 2021 - A ground-truth dataset and classification model fo.pdf		included; Snowballing; repo	Computer Science - Machine Learning; Computer Science - Software Engineering
A64JAQPB	journalArticle	2021	Golzadeh, Mehdi; Decan, Alexandre; Constantinou, Eleni; Mens, Tom	Identifying bot activity in GitHub pull request and issue comments	arXiv:2103.06042 [cs]				http://arxiv.org/abs/2103.06042	Development bots are used on Github to automate repetitive activities. Such bots communicate with human actors via issue comments and pull request comments. Identifying such bot comments allows to prevent bias in socio-technical studies related to software development. To automate their identiﬁcation, we propose a classiﬁcation model based on natural language processing. Starting from a balanced …	2021-03-10	2021-05-18 16:30:04	2021-05-18 16:30:04	2021-05-18 16:30:04														en					arXiv.org		arXiv: 2103.06042		C:\Users\sant_si\Zotero\storage\42FHCUU8\Golzadeh et al. - 2021 - Identifying bot activity in GitHub pull request an.pdf		included; Snowballing; repo	Computer Science - Software Engineering
CEPPYTP9	conferencePaper	2020	Ilic, Anita; Licina, Ana; Savic, Dusan	Chatbot development using Java tools and libraries	2020 24th International Conference on Information Technology (IT)	978-1-72815-136-6		10.1109/IT48810.2020.9070294	https://ieeexplore.ieee.org/document/9070294/	The aim of this paper is the development of an intelligent programming robot for help with coding, using Java tools and libraries. This paper will examine the development process of Java software bots and their general objective. For the purpose of the successful development of an intelligent programming robot, the paper will provide theoretical guidance in selecting frameworks and development to…	2020-02	2021-05-18 16:30:06	2021-05-18 16:30:06	2021-05-18 16:30:06	1-4											IEEE	Zabljak, Montenegro	en					DOI.org (Crossref)				C:\Users\sant_si\Zotero\storage\ETX9TTYR\Ilic et al. - 2020 - Chatbot development using Java tools and libraries.pdf		included; Snowballing; repo
65792HK5	conferencePaper	2019	Kimani, Everlyne; Rowan, Kael; McDuff, Daniel; Czerwinski, Mary; Mark, Gloria	A Conversational Agent in Support of Productivity and Wellbeing at Work	2019 8th International Conference on Affective Computing and Intelligent Interaction (ACII)	978-1-72813-888-6		10.1109/ACII.2019.8925488	https://ieeexplore.ieee.org/document/8925488/		2019-09	2021-05-18 16:30:08	2021-05-18 16:30:08	2021-05-18 16:30:08	1-7											IEEE	Cambridge, United Kingdom	en					DOI.org (Crossref)				C:\Users\sant_si\Zotero\storage\E92CDFP2\Kimani et al. - 2019 - A Conversational Agent in Support of Productivity .pdf		included; Snowballing; repo
GXI7GAYP	journalArticle	2021	Kinsman, Timothy; Wessel, Mairieli; Gerosa, Marco A.; Treude, Christoph	How Do Software Developers Use GitHub Actions to Automate Their Workflows?	arXiv:2103.12224 [cs]				http://arxiv.org/abs/2103.12224	Automated tools are frequently used in social coding repositories to perform repetitive activities that are part of the distributed software development process. Recently, GitHub introduced GitHub Actions, a feature providing automated workﬂows for repository maintainers. Although several Actions have been built and used by practitioners, relatively little has been done to evaluate them. Understa…	2021-03-22	2021-05-18 16:30:11	2021-05-18 16:30:11	2021-05-18 16:30:11														en					arXiv.org		arXiv: 2103.12224		C:\Users\sant_si\Zotero\storage\SF9I5WER\Kinsman et al. - 2021 - How Do Software Developers Use GitHub Actions to A.pdf		included; Snowballing; repo	Computer Science - Software Engineering
46EMP4XV	journalArticle	2020	Koyuncu, Anil; Bissyandé, Tegawendé F.; Klein, Jacques; Traon, Yves Le	FlexiRepair: Transparent Program Repair with Generic Patches	arXiv:2011.13280 [cs]				http://arxiv.org/abs/2011.13280	Template-based program repair research is in need for a common ground to express ﬁx patterns in a standard and reusable manner. We propose to build on the concept of generic patch (also known as semantic patch), which is widely used in the Linux community to automate code evolution. We advocate that generic patches could provide at the same time a uniﬁed representation and a speciﬁcation for ﬁx p…	2020-11-26	2021-05-18 16:30:14	2021-05-18 16:30:14	2021-05-18 16:30:14							FlexiRepair							en					arXiv.org		arXiv: 2011.13280		C:\Users\sant_si\Zotero\storage\ADBXY7XN\Koyuncu et al. - 2020 - FlexiRepair Transparent Program Repair with Gener.pdf		included; Snowballing; repo	Computer Science - Software Engineering
XMJ5KWH5	conferencePaper	2020	Kuttal, Sandeep Kaur; Myers, Jarow; Gurka, Sam; Magar, David; Piorkowski, David; Bellamy, Rachel	Towards Designing Conversational Agents for Pair Programming: Accounting for Creativity Strategies and Conversational Styles	2020 IEEE Symposium on Visual Languages and Human-Centric Computing (VL/HCC)	978-1-72816-901-9		10.1109/VL/HCC50065.2020.9127276	https://ieeexplore.ieee.org/document/9127276/	Established research on pair programming reveals beneﬁts, including increasing communication, creativity, selfefﬁcacy, and promoting gender inclusivity. However, research has reported limitations such as ﬁnding a compatible partner, scheduling sessions between partners, and resistance to pairing. Further, pairings can be affected by predispositions to negative stereotypes. These problems can be a…	2020-08	2021-05-18 16:30:16	2021-05-18 16:30:17	2021-05-18 16:30:16	1-11						Towards Designing Conversational Agents for Pair Programming					IEEE	Dunedin, New Zealand	en					DOI.org (Crossref)				C:\Users\sant_si\Zotero\storage\QXNY8JPB\Kuttal et al. - 2020 - Towards Designing Conversational Agents for Pair P.pdf		included; Snowballing; repo
BD6BR39D	conferencePaper	2017	Mirhosseini, Samim; Parnin, Chris	Can automated pull requests encourage software developers to upgrade out-of-date dependencies?	2017 32nd IEEE/ACM International Conference on Automated Software Engineering (ASE)	978-1-5386-2684-9		10.1109/ASE.2017.8115621	http://ieeexplore.ieee.org/document/8115621/	Developers neglect to update legacy software dependencies, resulting in buggy and insecure software. One explanation for this neglect is the difﬁculty of constantly checking for the availability of new software updates, verifying their safety, and addressing any migration efforts needed when upgrading a dependency. Emerging tools attempt to address this problem by introducing automated pull reque…	2017-10	2021-05-18 16:30:19	2021-05-18 16:30:19	2021-05-18 16:30:19	84-94											IEEE	Urbana, IL	en					DOI.org (Crossref)				C:\Users\sant_si\Zotero\storage\6ZLQH28G\Mirhosseini and Parnin - 2017 - Can automated pull requests encourage software dev.pdf		included; Snowballing; repo
8M6NXWTY	journalArticle	2021	Abdellatif, Ahmad; Badran, Khaled; Costa, Diego; Shihab, Emad	A Comparison of Natural Language Understanding Platforms for Chatbots in Software Engineering	IEEE Transactions on Software Engineering		0098-5589, 1939-3520, 2326-3881	10.1109/TSE.2021.3078384	https://ieeexplore.ieee.org/document/9426404/		2021	2021-05-18 16:43:16	2021-05-18 16:43:16	2021-05-18 16:43:16	1-1					IIEEE Trans. Software Eng.													DOI.org (Crossref)				C:\Users\sant_si\Zotero\storage\NH2GUTXU\abdellatif2020.pdf		included; Snowballing; repo
GTI76JYL	journalArticle	2021	Serban, Dragos; Golsteijn, Bart; Holdorp, Ralph; Serebrenik, Alexander	SAW-BOT: Proposing Fixes for Static Analysis Warnings with GitHub Suggestions						In this experience report we present SAW-BOT, a bot proposing ﬁxes for static analysis warnings. The bot has been evaluated with ﬁve professional software developers by means of a Wizard of Oz experiment, semi-structured interviews and the mTAM questionnaire. We have observed that developers prefer GitHub suggestions to two baseline operation modes. Our study indicates that GitHub suggestions are…	2021	2021-05-28 05:22:49	2021-05-30 09:09:52		5													en					Zotero				C:\Users\sant_si\Zotero\storage\BA6WQ6R3\Serban et al. - SAW-BOT Proposing Fixes for Static Analysis Warni.pdf		included; botse; repo
KI6VKXWB	journalArticle	2020	Zhang, Neng; Huang, Qiao; Xia, Xin; Zou, Ying; Lo, David; Xing, Zhenchang	Chatbot4QR: Interactive Query Refinement for Technical Question Retrieval	IEEE Transactions on Software Engineering		0098-5589, 1939-3520, 2326-3881	10.1109/TSE.2020.3016006	https://ieeexplore.ieee.org/document/9165927/	Technical Q&A sites (e.g., Stack Overﬂow (SO)) are important resources for developers to search for knowledge about technical problems. Search engines provided in Q&A sites and information retrieval approaches (e.g., word embedding-based) have limited capabilities to retrieve relevant questions when queries are imprecisely speciﬁed, such as missing important technical details (e.g., the user’s pr…	2020	2021-05-28 05:22:52	2021-05-28 05:22:52	2021-05-28 05:22:52	1-1					IIEEE Trans. Software Eng.	Chatbot4QR							en					DOI.org (Crossref)				C:\Users\sant_si\Zotero\storage\SR5CML45\Zhang et al. - 2020 - Chatbot4QR Interactive Query Refinement for Techn.pdf		included; botse; repo
LVQ4LG2V	conferencePaper	2021	Chatterjee, Preetha; Damevski, Kostadin; Pollock, Lori	Automatic Extraction of Opinion-based Q&A from Online Developer Chats	2021 IEEE/ACM 43rd International Conference on Software Engineering (ICSE)	978-1-66540-296-5		10.1109/ICSE43902.2021.00115	https://ieeexplore.ieee.org/document/9402078/	Virtual conversational assistants designed specifically for software engineers could have a huge impact on the time it takes for software engineers to get help. Research efforts are focusing on virtual assistants that support speciﬁc software development tasks such as bug repair and pair programming. In this paper, we study the use of online chat platforms as a resource towards collecting develop…	2021-05	2021-05-28 05:22:54	2021-05-28 08:10:13	2021-05-28 05:22:54	1260-1272											IEEE	Madrid, Spain	en					DOI.org (Crossref)				C:\Users\sant_si\Zotero\storage\2M8PKQ57\Chatterjee et al. - 2021 - Automatic Extraction of Opinion-based Q&A from Onl.pdf		included; botse; repo
2U84K9HH	conferencePaper	2020	Khanan, Chaiyakarn; Luewichana, Worawit; Pruktharathikoon, Krissakorn; Jiarpakdee, Jirayus; Tantithamthavorn, Chakkrit; Choetkiertikul, Morakot; Ragkhitwetsagul, Chaiyong; Sunetnanta, Thanwadee	JITBot: an explainable just-in-time defect prediction bot	Proceedings of the 35th IEEE/ACM International Conference on Automated Software Engineering	978-1-4503-6768-4		10.1145/3324884.3415295	https://dl.acm.org/doi/10.1145/3324884.3415295	Just-In-Time (JIT) defect prediction is a classification model that is trained using historical data to predict bug-introducing changes. However, recent studies raised concerns related to the explainability of the predictions of many software analytics applications (i.e., practitioners do not understand why commits are risky and how to improve them). In addition, the adoption of Just-In-Time defe…	2020-12-21	2021-05-28 05:22:56	2021-05-28 05:22:56	2021-05-28 05:22:56	1336-1339						JITBot					ACM	Virtual Event Australia	en					DOI.org (Crossref)				C:\Users\sant_si\Zotero\storage\Q52YL8B5\Khanan et al. - 2020 - JITBot an explainable just-in-time defect predict.pdf		included; botse; repo
[truncated: 37 more columns]
